# Supplementary material for: Multi-ancestry transcriptome-wide association analyses yield insights into tobacco use biology and drug repurposing
Source: Nat Genet. 2023 Jan 26;55(2):291–300. doi: 10.1038/s41588-022-01282-x (PMC9925385; doi:10.1038/s41588-022-01282-x)
Supplement: Supplementary file 3 — Supplementary Tables 5 and 10–15. [file 41588_2022_1282_MOESM3_ESM.xlsx]

## Sheet: Table of Contents
Table of Contents
Number	Title
Supplementary Table 5a	Novel Gene List for CigDay
Supplementary Table 5b	Novel Gene List for SmkInit
Supplementary Table 5c	Novel Gene List for SmkCes
Supplementary Table 5d	Novel Gene List for AgeInit
Supplementary Table 10a	Genes in Fine-mapping Credible Intervals for CigDay
Supplementary Table 10b	Genes in Fine-mapping Credible Intervals for SmkInit
Supplementary Table 10c	Genes in Fine-mapping Credible Intervals SmkCes
Supplementary Table 10d	Genes in Fine-mapping Credible Intervals AgeInit
Supplementary Table 11a	Significant GO terms in each tissue for CigDay
Supplementary Table 11b	Significant GO terms in each tissue for SmkInit
Supplementary Table 11c	Significant GO terms in each tissue for SmkCes
Supplementary Table 11d	Significant GO terms in each tissue for AgeInit
Supplementary Table 11e	GO Acronyms
Supplementary Table 11f	Significant pathways in each brain tissue arcoss smoking traits
Supplementary Table 12a	Significant GO terms in each tissue arcoss smoking traits for CigDay
Supplementary Table 12b	Significant GO terms in each tissue arcoss smoking traits for SmkInit
Supplementary Table 12c	Significant GO terms in each tissue arcoss smoking traits for SmkCes
Supplementary Table 13a	Cell Type Enrichment for CigDay
Supplementary Table 13b	Cell Type Enrichment for SmkInit
Supplementary Table 13c	Cell Type Enrichment for SmkCes
Supplementary Table 13d	Cell Type Enrichment for AgeInit
Supplementary Table 14a	Drug Pathway Enrichement for CigDay
Supplementary Table 14b	Drug Pathway Enrichement for SmkInit
Supplementary Table 14c	Drug Pathway Enrichement for SmkCes
Supplementary Table 14d	Drug Pathway Enrichement for AgeInit
Supplementary Table 15a	Genomic Control of Each Participant Study for CigDay
Supplementary Table 15b	Genomic Control of Each Participant Study for SmkInit
Supplementary Table 15c	Genomic Control of Each Participant Study for SmkCes
Supplementary Table 15d	Genomic Control of Each Participant Study for AgeInit

## Sheet: Suppl.Table 5a CigDay
Novel Genes Identified in CigDay
Trait	Chrom	Gene	Tissue	Description
CigDay	1	PLEKHO1	Liver,HMP_TESLA,Cauchy_TESLA	pleckstrin homology domain containing O1 [Source:HGNC Symbol;Acc:HGNC:24310]
CigDay		HPCA	Thyroid,HMP_TESLA,Cauchy_TESLA	hippocalcin [Source:HGNC Symbol;Acc:HGNC:5144]
CigDay		SEMA6C	Adipose_Subcutaneous,Artery_Aorta,Breast_Mammary_Tissue,Colon_Transverse,Lung,Ovary,Testis,HMP_TESLA,Cauchy_TESLA	semaphorin 6C [Source:HGNC Symbol;Acc:HGNC:10740]
CigDay		GABPB2	Ovary,HMP_TESLA,Cauchy_TESLA	GA binding protein transcription factor subunit beta 2 [Source:HGNC Symbol;Acc:HGNC:28441]
CigDay		RABGAP1L	Pancreas,Skin_Not_Sun_Exposed_Suprapubic,Skin_Sun_Exposed_Lower_leg,Small_Intestine_Terminal_Ileum,Thyroid,HMP_TESLA,Cauchy_TESLA	RAB GTPase activating protein 1 like [Source:HGNC Symbol;Acc:HGNC:24663]
CigDay		KIAA1522	Stomach,HMP_TESLA,Cauchy_TESLA	KIAA1522 [Source:HGNC Symbol;Acc:HGNC:29301]
CigDay		LYSMD1	Heart_Atrial_Appendage,Nerve_Tibial,HMP_TESLA,Cauchy_TESLA	LysM domain containing 1 [Source:HGNC Symbol;Acc:HGNC:32070]
CigDay		AC244033.1	Cells_Transformed_fibroblasts,HMP_TESLA,Cauchy_TESLA	ribosomal protein L6 (RPL6) pseudogene
CigDay		GAPDHP20	Pituitary,HMP_TESLA,Cauchy_TESLA	glyceraldehyde 3 phosphate dehydrogenase pseudogene 20 [Source:HGNC Symbol;Acc:HGNC:37772]
CigDay	3	TEX264	Adipose_Subcutaneous,Artery_Tibial,Brain_Caudate_basal_ganglia,Brain_Frontal_Cortex_BA9,Colon_Sigmoid,Colon_Transverse,Pancreas,HMP_TESLA,Cauchy_TESLA,BRAIN_HMP_TESLA,BRAIN_Cauchy_TESLA	testis expressed 264, ER-phagy receptor [Source:HGNC Symbol;Acc:HGNC:30247]
CigDay		IL12A	Artery_Aorta,HMP_TESLA,Cauchy_TESLA	interleukin 12A [Source:HGNC Symbol;Acc:HGNC:5969]
CigDay		CCDC36	Artery_Aorta,Nerve_Tibial,Pituitary,Small_Intestine_Terminal_Ileum,Spleen,HMP_TESLA,Cauchy_TESLA	coiled-coil domain containing 36 [Source:HGNC Symbol;Acc:HGNC:27945]
CigDay		RPSAP11	Colon_Transverse,Heart_Left_Ventricle,HMP_TESLA,Cauchy_TESLA	ribosomal protein SA pseudogene 11 [Source:HGNC Symbol;Acc:HGNC:6503]
CigDay	4	UBE2D3	Cells_Transformed_fibroblasts,Esophagus_Mucosa,Stomach,HMP_TESLA,Cauchy_TESLA	ubiquitin conjugating enzyme E2 D3 [Source:HGNC Symbol;Acc:HGNC:12476]
CigDay		GRK4	Adrenal_Gland,Brain_Cerebellum,Brain_Cortex,Colon_Transverse,Ovary,Small_Intestine_Terminal_Ileum,Thyroid,Vagina,HMP_TESLA,Cauchy_TESLA	G protein-coupled receptor kinase 4 [Source:HGNC Symbol;Acc:HGNC:4543]
CigDay		AC018797.1	Colon_Transverse,Skin_Not_Sun_Exposed_Suprapubic,HMP_TESLA,Cauchy_TESLA	mannosidase, beta A, lysosomal-like (MANBAL) pseudogene
CigDay		LRRC37A15P	Brain_Cerebellar_Hemisphere,Cells_EBV-transformed_lymphocytes,Pancreas,Skin_Sun_Exposed_Lower_leg,HMP_TESLA,Cauchy_TESLA,BRAIN_HMP_TESLA,BRAIN_Cauchy_TESLA	leucine rich repeat containing 37 member A15, pseudogene [Source:HGNC Symbol;Acc:HGNC:43819]
CigDay	5	LARS1	Adipose_Subcutaneous,Adipose_Visceral_Omentum,Adrenal_Gland,Artery_Aorta,Artery_Tibial,Brain_Cerebellum,Cells_Transformed_fibroblasts,Colon_Sigmoid,Colon_Transverse,Esophagus_Gastroesophageal_Junction,Esophagus_Muscularis,Lung,Nerve_Tibial,Prostate,Spleen,Stomach,Thyroid,Vagina,HMP_TESLA,Cauchy_TESLA	leucyl-tRNA synthetase 1 [Source:HGNC Symbol;Acc:HGNC:6512]
CigDay		PLAC8L1	Skin_Sun_Exposed_Lower_leg,Testis,HMP_TESLA,Cauchy_TESLA	PLAC8 like 1 [Source:HGNC Symbol;Acc:HGNC:31746]
CigDay	6	IRAK1BP1	Stomach,HMP_TESLA,Cauchy_TESLA	interleukin 1 receptor associated kinase 1 binding protein 1 [Source:HGNC Symbol;Acc:HGNC:17368]
CigDay	8	HEY1	Brain_Hypothalamus,HMP_TESLA,Cauchy_TESLA,BRAIN_HMP_TESLA,BRAIN_Cauchy_TESLA	hes related family bHLH transcription factor with YRPW motif 1 [Source:HGNC Symbol;Acc:HGNC:4880]
CigDay	9	CTSL	Brain_Anterior_cingulate_cortex_BA24,HMP_TESLA,Cauchy_TESLA,BRAIN_HMP_TESLA,BRAIN_Cauchy_TESLA	cathepsin L [Source:HGNC Symbol;Acc:HGNC:2537]
CigDay	11	GALNT18	Brain_Cortex,HMP_TESLA,Cauchy_TESLA,BRAIN_HMP_TESLA,BRAIN_Cauchy_TESLA	polypeptide N-acetylgalactosaminyltransferase 18 [Source:HGNC Symbol;Acc:HGNC:30488]
CigDay		NNMT	Adrenal_Gland,HMP_TESLA,Cauchy_TESLA	nicotinamide N-methyltransferase [Source:HGNC Symbol;Acc:HGNC:7861]
CigDay		CADM1	Thyroid,HMP_TESLA,Cauchy_TESLA	cell adhesion molecule 1 [Source:HGNC Symbol;Acc:HGNC:5951]
CigDay	13	DOCK9	Muscle_Skeletal,HMP_TESLA,Cauchy_TESLA	dedicator of cytokinesis 9 [Source:HGNC Symbol;Acc:HGNC:14132]
CigDay	16	SH2B1	Adipose_Visceral_Omentum,HMP_TESLA,Cauchy_TESLA	SH2B adaptor protein 1 [Source:HGNC Symbol;Acc:HGNC:30417]
CigDay		SULT1A1	Esophagus_Mucosa,Pituitary,HMP_TESLA,Cauchy_TESLA	sulfotransferase family 1A member 1 [Source:HGNC Symbol;Acc:HGNC:11453]
CigDay		NPIPB9	Artery_Coronary,Brain_Cerebellar_Hemisphere,Brain_Cortex,Esophagus_Muscularis,HMP_TESLA,Cauchy_TESLA,BRAIN_HMP_TESLA,BRAIN_Cauchy_TESLA	nuclear pore complex interacting protein family member B9 [Source:HGNC Symbol;Acc:HGNC:41987]
CigDay		SULT1A2	Adrenal_Gland,Brain_Anterior_cingulate_cortex_BA24,Heart_Left_Ventricle,Muscle_Skeletal,Prostate,Skin_Not_Sun_Exposed_Suprapubic,Stomach,Testis,Uterus,HMP_TESLA,Cauchy_TESLA	sulfotransferase family 1A member 2 [Source:HGNC Symbol;Acc:HGNC:11454]
CigDay		IL27	Testis,HMP_TESLA,Cauchy_TESLA	interleukin 27 [Source:HGNC Symbol;Acc:HGNC:19157]
CigDay		LAT	Muscle_Skeletal,HMP_TESLA,Cauchy_TESLA	linker for activation of T cells [Source:HGNC Symbol;Acc:HGNC:18874]
CigDay		NPIPB7	Adipose_Visceral_Omentum,Artery_Aorta,Artery_Tibial,Brain_Caudate_basal_ganglia,Brain_Cortex,Brain_Frontal_Cortex_BA9,Colon_Transverse,Lung,Testis,HMP_TESLA,Cauchy_TESLA,BRAIN_HMP_TESLA,BRAIN_Cauchy_TESLA	nuclear pore complex interacting protein family member B7 [Source:HGNC Symbol;Acc:HGNC:33832]
CigDay		AC145285.2	Breast_Mammary_Tissue,Minor_Salivary_Gland,Skin_Not_Sun_Exposed_Suprapubic,HMP_TESLA,Cauchy_TESLA	novel transcript
CigDay		CDC37P1	Breast_Mammary_Tissue,Cells_EBV-transformed_lymphocytes,Colon_Sigmoid,Liver,HMP_TESLA,Cauchy_TESLA	cell division cycle 37 pseudogene 1 [Source:HGNC Symbol;Acc:HGNC:34406]
CigDay		AC138894.3	Breast_Mammary_Tissue,Esophagus_Muscularis,Ovary,Thyroid,HMP_TESLA,Cauchy_TESLA	PRKC, apoptosis, WT1, regulator (PAWR) pseudogene
CigDay	19	CEACAM21	Artery_Aorta,Brain_Cerebellum,Colon_Transverse,Esophagus_Gastroesophageal_Junction,Heart_Left_Ventricle,Whole_Blood,HMP_TESLA,Cauchy_TESLA,BRAIN_HMP_TESLA,BRAIN_Cauchy_TESLA	CEA cell adhesion molecule 21 [Source:HGNC Symbol;Acc:HGNC:28834]
CigDay		CEACAM7	Skin_Not_Sun_Exposed_Suprapubic,HMP_TESLA,Cauchy_TESLA	CEA cell adhesion molecule 7 [Source:HGNC Symbol;Acc:HGNC:1819]
CigDay		DNM2	Adipose_Visceral_Omentum,HMP_TESLA,Cauchy_TESLA	dynamin 2 [Source:HGNC Symbol;Acc:HGNC:2974]
CigDay		FBL	Esophagus_Muscularis,HMP_TESLA,Cauchy_TESLA	fibrillarin [Source:HGNC Symbol;Acc:HGNC:3599]
CigDay		CCDC9	Adipose_Subcutaneous,Artery_Tibial,Esophagus_Mucosa,Whole_Blood,HMP_TESLA,Cauchy_TESLA	coiled-coil domain containing 9 [Source:HGNC Symbol;Acc:HGNC:24560]
CigDay		CEACAM4	Brain_Hippocampus,Esophagus_Muscularis,HMP_TESLA,Cauchy_TESLA,BRAIN_HMP_TESLA,BRAIN_Cauchy_TESLA	CEA cell adhesion molecule 4 [Source:HGNC Symbol;Acc:HGNC:1816]
CigDay		ILF3	Skin_Sun_Exposed_Lower_leg,HMP_TESLA,Cauchy_TESLA	interleukin enhancer binding factor 3 [Source:HGNC Symbol;Acc:HGNC:6038]
CigDay		SLC44A2	Muscle_Skeletal,HMP_TESLA,Cauchy_TESLA	solute carrier family 44 member 2 [Source:HGNC Symbol;Acc:HGNC:17292]
CigDay		ZNF571	Artery_Aorta,HMP_TESLA,Cauchy_TESLA	zinc finger protein 571 [Source:HGNC Symbol;Acc:HGNC:25000]
CigDay		C5AR1	Adipose_Subcutaneous,Colon_Sigmoid,HMP_TESLA,Cauchy_TESLA	complement C5a receptor 1 [Source:HGNC Symbol;Acc:HGNC:1338]
CigDay		CEACAMP3	Adipose_Subcutaneous,HMP_TESLA,Cauchy_TESLA	CEA cell adhesion molecule pseudogene 3 [Source:HGNC Symbol;Acc:HGNC:1825]
CigDay		ILF3-DT	Artery_Tibial,Whole_Blood,HMP_TESLA,Cauchy_TESLA	ILF3 divergent transcript [Source:HGNC Symbol;Acc:HGNC:27115]
CigDay	20	ASIP	Brain_Cortex,Skin_Sun_Exposed_Lower_leg,HMP_TESLA,Cauchy_TESLA,BRAIN_HMP_TESLA,BRAIN_Cauchy_TESLA	agouti signaling protein [Source:HGNC Symbol;Acc:HGNC:745]
CigDay		MCTS2P	Vagina,HMP_TESLA,Cauchy_TESLA	MCTS family member 2, pseudogene [Source:HGNC Symbol;Acc:HGNC:49760]

## Sheet: Suppl.Table 5b SmkInit
Novel Genes Identified in SmkInit
Trait	Chrom	Gene	Tissue	Description
SmkInit	1	MAGI3	Adipose_Subcutaneous,HMP_TESLA,Cauchy_TESLA	membrane associated guanylate kinase, WW and PDZ domain containing 3 [Source:HGNC Symbol;Acc:HGNC:29647]
SmkInit		POMGNT1	Pancreas,Skin_Not_Sun_Exposed_Suprapubic,HMP_TESLA,Cauchy_TESLA	protein O-linked mannose N-acetylglucosaminyltransferase 1 (beta 1,2-) [Source:HGNC Symbol;Acc:HGNC:19139]
SmkInit		RAD54L	Brain_Cerebellar_Hemisphere,HMP_TESLA,Cauchy_TESLA,BRAIN_HMP_TESLA,BRAIN_Cauchy_TESLA	RAD54 like [Source:HGNC Symbol;Acc:HGNC:9826]
SmkInit		MAST2	Artery_Coronary,Artery_Tibial,Colon_Sigmoid,Esophagus_Gastroesophageal_Junction,Thyroid,Uterus,HMP_TESLA,Cauchy_TESLA	microtubule associated serine/threonine kinase 2 [Source:HGNC Symbol;Acc:HGNC:19035]
SmkInit		PHTF1	Brain_Cerebellar_Hemisphere,Cells_Transformed_fibroblasts,HMP_TESLA,Cauchy_TESLA,BRAIN_HMP_TESLA,BRAIN_Cauchy_TESLA	putative homeodomain transcription factor 1 [Source:HGNC Symbol;Acc:HGNC:8939]
SmkInit		NT5C1A	Artery_Tibial,HMP_TESLA,Cauchy_TESLA	5'-nucleotidase, cytosolic IA [Source:HGNC Symbol;Acc:HGNC:17819]
SmkInit		HPCAL4	Pancreas,Pituitary,HMP_TESLA,Cauchy_TESLA	hippocalcin like 4 [Source:HGNC Symbol;Acc:HGNC:18212]
SmkInit		P3H1	Brain_Frontal_Cortex_BA9,HMP_TESLA,Cauchy_TESLA,BRAIN_HMP_TESLA,BRAIN_Cauchy_TESLA	prolyl 3-hydroxylase 1 [Source:HGNC Symbol;Acc:HGNC:19316]
SmkInit		TSPAN1	Skin_Sun_Exposed_Lower_leg,HMP_TESLA,Cauchy_TESLA	tetraspanin 1 [Source:HGNC Symbol;Acc:HGNC:20657]
SmkInit		LRRC41	Adipose_Visceral_Omentum,HMP_TESLA,Cauchy_TESLA	leucine rich repeat containing 41 [Source:HGNC Symbol;Acc:HGNC:16917]
SmkInit		PHC2	Adrenal_Gland,Cells_EBV-transformed_lymphocytes,HMP_TESLA,Cauchy_TESLA	polyhomeotic homolog 2 [Source:HGNC Symbol;Acc:HGNC:3183]
SmkInit		LMO4	Testis,HMP_TESLA,Cauchy_TESLA	LIM domain only 4 [Source:HGNC Symbol;Acc:HGNC:6644]
SmkInit		LHX9	Testis,HMP_TESLA,Cauchy_TESLA	LIM homeobox 9 [Source:HGNC Symbol;Acc:HGNC:14222]
SmkInit		ANP32E	Thyroid,HMP_TESLA,Cauchy_TESLA	acidic nuclear phosphoprotein 32 family member E [Source:HGNC Symbol;Acc:HGNC:16673]
SmkInit		SMYD2	Heart_Left_Ventricle,HMP_TESLA,Cauchy_TESLA	SET and MYND domain containing 2 [Source:HGNC Symbol;Acc:HGNC:20982]
SmkInit		PSEN2	Skin_Not_Sun_Exposed_Suprapubic,HMP_TESLA,Cauchy_TESLA	presenilin 2 [Source:HGNC Symbol;Acc:HGNC:9509]
SmkInit		CCDC17	Thyroid,HMP_TESLA,Cauchy_TESLA	coiled-coil domain containing 17 [Source:HGNC Symbol;Acc:HGNC:26574]
SmkInit		KIAA1522	Stomach,Testis,HMP_TESLA,Cauchy_TESLA	KIAA1522 [Source:HGNC Symbol;Acc:HGNC:29301]
SmkInit		FUBP1	Brain_Cerebellum,Cells_EBV-transformed_lymphocytes,HMP_TESLA,Cauchy_TESLA,BRAIN_HMP_TESLA,BRAIN_Cauchy_TESLA	far upstream element binding protein 1 [Source:HGNC Symbol;Acc:HGNC:4004]
SmkInit		LURAP1	Adipose_Subcutaneous,Adrenal_Gland,Artery_Aorta,Breast_Mammary_Tissue,Cells_Transformed_fibroblasts,Colon_Sigmoid,Esophagus_Gastroesophageal_Junction,Esophagus_Mucosa,Esophagus_Muscularis,HMP_TESLA,Cauchy_TESLA	leucine rich adaptor protein 1 [Source:HGNC Symbol;Acc:HGNC:32327]
SmkInit		RNF220	Muscle_Skeletal,HMP_TESLA,Cauchy_TESLA	ring finger protein 220 [Source:HGNC Symbol;Acc:HGNC:25552]
SmkInit		OR14I1	Testis,HMP_TESLA,Cauchy_TESLA	olfactory receptor family 14 subfamily I member 1 [Source:HGNC Symbol;Acc:HGNC:19575]
SmkInit		MAN1A2	Cells_Transformed_fibroblasts,HMP_TESLA,Cauchy_TESLA	mannosidase alpha class 1A member 2 [Source:HGNC Symbol;Acc:HGNC:6822]
SmkInit		AL604028.2	Artery_Tibial,Brain_Cortex,Brain_Spinal_cord_cervical_c-1,Heart_Left_Ventricle,Nerve_Tibial,Testis,HMP_TESLA,Cauchy_TESLA,BRAIN_HMP_TESLA,BRAIN_Cauchy_TESLA	ribosomal protein L7a (RPL7A) pseudogene
SmkInit		AL139147.1	Artery_Coronary,HMP_TESLA,Cauchy_TESLA	novel transcript, antisense to SGIP1
SmkInit		AC093424.1	Small_Intestine_Terminal_Ileum,HMP_TESLA,Cauchy_TESLA	novel transcript
SmkInit	2	CUL3	Artery_Tibial,HMP_TESLA,Cauchy_TESLA	cullin 3 [Source:HGNC Symbol;Acc:HGNC:2553]
SmkInit		LY75	Artery_Coronary,Artery_Tibial,Brain_Amygdala,Heart_Atrial_Appendage,Muscle_Skeletal,Nerve_Tibial,Vagina,HMP_TESLA,Cauchy_TESLA,BRAIN_HMP_TESLA,BRAIN_Cauchy_TESLA	lymphocyte antigen 75 [Source:HGNC Symbol;Acc:HGNC:6729]
SmkInit		DYNC1I2	Artery_Aorta,Cells_Transformed_fibroblasts,Colon_Transverse,Esophagus_Mucosa,Muscle_Skeletal,Stomach,HMP_TESLA,Cauchy_TESLA	dynein cytoplasmic 1 intermediate chain 2 [Source:HGNC Symbol;Acc:HGNC:2964]
SmkInit		MAP3K20	Cells_Transformed_fibroblasts,Testis,HMP_TESLA,Cauchy_TESLA	mitogen-activated protein kinase kinase kinase 20 [Source:HGNC Symbol;Acc:HGNC:17797]
SmkInit		ACTR1B	Artery_Tibial,Brain_Caudate_basal_ganglia,Brain_Cerebellar_Hemisphere,Esophagus_Mucosa,Liver,Lung,Minor_Salivary_Gland,Ovary,Pituitary,Prostate,Skin_Not_Sun_Exposed_Suprapubic,Skin_Sun_Exposed_Lower_leg,Small_Intestine_Terminal_Ileum,Stomach,Thyroid,HMP_TESLA,Cauchy_TESLA,BRAIN_HMP_TESLA,BRAIN_Cauchy_TESLA	actin related protein 1B [Source:HGNC Symbol;Acc:HGNC:168]
SmkInit		POMC	Heart_Atrial_Appendage,HMP_TESLA,Cauchy_TESLA	proopiomelanocortin [Source:HGNC Symbol;Acc:HGNC:9201]
SmkInit		STAM2	Nerve_Tibial,Spleen,HMP_TESLA,Cauchy_TESLA	signal transducing adaptor molecule 2 [Source:HGNC Symbol;Acc:HGNC:11358]
SmkInit		SLC25A12	Artery_Tibial,Brain_Cerebellum,Brain_Nucleus_accumbens_basal_ganglia,Esophagus_Gastroesophageal_Junction,HMP_TESLA,Cauchy_TESLA,BRAIN_HMP_TESLA,BRAIN_Cauchy_TESLA	solute carrier family 25 member 12 [Source:HGNC Symbol;Acc:HGNC:10982]
SmkInit		COX7A2L	Esophagus_Mucosa,Heart_Left_Ventricle,Muscle_Skeletal,Small_Intestine_Terminal_Ileum,Stomach,HMP_TESLA,Cauchy_TESLA	cytochrome c oxidase subunit 7A2 like [Source:HGNC Symbol;Acc:HGNC:2289]
SmkInit		DNAH7	Adipose_Subcutaneous,Nerve_Tibial,Pancreas,Stomach,Vagina,HMP_TESLA,Cauchy_TESLA	dynein axonemal heavy chain 7 [Source:HGNC Symbol;Acc:HGNC:18661]
SmkInit		NMI	Artery_Coronary,Cells_Transformed_fibroblasts,Esophagus_Mucosa,Esophagus_Muscularis,Testis,HMP_TESLA,Cauchy_TESLA	N-myc and STAT interactor [Source:HGNC Symbol;Acc:HGNC:7854]
SmkInit		ANKRD36	Adipose_Subcutaneous,Adipose_Visceral_Omentum,Adrenal_Gland,Artery_Aorta,Cells_EBV-transformed_lymphocytes,Colon_Sigmoid,Colon_Transverse,Esophagus_Mucosa,Heart_Left_Ventricle,Small_Intestine_Terminal_Ileum,Spleen,Thyroid,HMP_TESLA,Cauchy_TESLA	ankyrin repeat domain 36 [Source:HGNC Symbol;Acc:HGNC:24079]
SmkInit		CARF	Adipose_Subcutaneous,Cells_Transformed_fibroblasts,Stomach,Testis,Thyroid,HMP_TESLA,Cauchy_TESLA	calcium responsive transcription factor [Source:HGNC Symbol;Acc:HGNC:14435]
SmkInit		FAM117B	Artery_Aorta,Cells_Transformed_fibroblasts,Thyroid,HMP_TESLA,Cauchy_TESLA	family with sequence similarity 117 member B [Source:HGNC Symbol;Acc:HGNC:14440]
SmkInit		EML4	Adipose_Subcutaneous,Artery_Tibial,Esophagus_Gastroesophageal_Junction,Muscle_Skeletal,Nerve_Tibial,Prostate,HMP_TESLA,Cauchy_TESLA	EMAP like 4 [Source:HGNC Symbol;Acc:HGNC:1316]
SmkInit		EXOC6B	Brain_Cerebellum,HMP_TESLA,Cauchy_TESLA,BRAIN_HMP_TESLA,BRAIN_Cauchy_TESLA	exocyst complex component 6B [Source:HGNC Symbol;Acc:HGNC:17085]
SmkInit		LYG1	Cells_Transformed_fibroblasts,Skin_Not_Sun_Exposed_Suprapubic,HMP_TESLA,Cauchy_TESLA	lysozyme g1 [Source:HGNC Symbol;Acc:HGNC:27014]
SmkInit		NBEAL1	Adipose_Subcutaneous,Adipose_Visceral_Omentum,Artery_Aorta,Artery_Coronary,Esophagus_Mucosa,Lung,Nerve_Tibial,Skin_Sun_Exposed_Lower_leg,HMP_TESLA,Cauchy_TESLA	neurobeachin like 1 [Source:HGNC Symbol;Acc:HGNC:20681]
SmkInit		PLA2R1	Cells_Transformed_fibroblasts,Esophagus_Mucosa,Muscle_Skeletal,HMP_TESLA,Cauchy_TESLA	phospholipase A2 receptor 1 [Source:HGNC Symbol;Acc:HGNC:9042]
SmkInit		TYW5	Artery_Tibial,Brain_Amygdala,Brain_Caudate_basal_ganglia,Brain_Cerebellar_Hemisphere,Brain_Cerebellum,Brain_Frontal_Cortex_BA9,Esophagus_Muscularis,Lung,Nerve_Tibial,Thyroid,HMP_TESLA,Cauchy_TESLA,BRAIN_HMP_TESLA,BRAIN_Cauchy_TESLA	tRNA-yW synthesizing protein 5 [Source:HGNC Symbol;Acc:HGNC:26754]
SmkInit		MAIP1	Spleen,Whole_Blood,HMP_TESLA,Cauchy_TESLA	matrix AAA peptidase interacting protein 1 [Source:HGNC Symbol;Acc:HGNC:26198]
SmkInit		ICA1L	Adipose_Subcutaneous,Cells_Transformed_fibroblasts,Nerve_Tibial,Pancreas,Skin_Not_Sun_Exposed_Suprapubic,Skin_Sun_Exposed_Lower_leg,Thyroid,HMP_TESLA,Cauchy_TESLA	islet cell autoantigen 1 like [Source:HGNC Symbol;Acc:HGNC:14442]
SmkInit		C2orf69	Testis,Whole_Blood,HMP_TESLA,Cauchy_TESLA	chromosome 2 open reading frame 69 [Source:HGNC Symbol;Acc:HGNC:26799]
SmkInit		FIGN	Esophagus_Gastroesophageal_Junction,Esophagus_Mucosa,Muscle_Skeletal,Skin_Not_Sun_Exposed_Suprapubic,HMP_TESLA,Cauchy_TESLA	fidgetin, microtubule severing factor [Source:HGNC Symbol;Acc:HGNC:13285]
SmkInit		RBM43	Cells_EBV-transformed_lymphocytes,Esophagus_Muscularis,Lung,Pituitary,Whole_Blood,HMP_TESLA,Cauchy_TESLA	RNA binding motif protein 43 [Source:HGNC Symbol;Acc:HGNC:24790]
SmkInit		SLC39A10	Colon_Transverse,Nerve_Tibial,HMP_TESLA,Cauchy_TESLA	solute carrier family 39 member 10 [Source:HGNC Symbol;Acc:HGNC:20861]
SmkInit		AC074367.1	Artery_Tibial,HMP_TESLA,Cauchy_TESLA	family with sequence similarity 54, member A (FAM54A) pseudogene
SmkInit		NONOP2	Cells_EBV-transformed_lymphocytes,HMP_TESLA,Cauchy_TESLA	non-POU domain containing, octamer-binding pseudogene 2 [Source:HGNC Symbol;Acc:HGNC:42032]
SmkInit		AC016737.1	Esophagus_Gastroesophageal_Junction,HMP_TESLA,Cauchy_TESLA	novel transcript
SmkInit	3	HHLA2	Stomach,HMP_TESLA,Cauchy_TESLA	HERV-H LTR-associating 2 [Source:HGNC Symbol;Acc:HGNC:4905]
SmkInit		PLS1	Nerve_Tibial,HMP_TESLA,Cauchy_TESLA	plastin 1 [Source:HGNC Symbol;Acc:HGNC:9090]
SmkInit		CCDC12	Skin_Sun_Exposed_Lower_leg,HMP_TESLA,Cauchy_TESLA	coiled-coil domain containing 12 [Source:HGNC Symbol;Acc:HGNC:28332]
SmkInit		SNRK	Skin_Not_Sun_Exposed_Suprapubic,Skin_Sun_Exposed_Lower_leg,HMP_TESLA,Cauchy_TESLA	SNF related kinase [Source:HGNC Symbol;Acc:HGNC:30598]
SmkInit		PPM1M	Brain_Caudate_basal_ganglia,Brain_Cerebellar_Hemisphere,Brain_Cerebellum,Brain_Hypothalamus,Brain_Spinal_cord_cervical_c-1,Brain_Substantia_nigra,Thyroid,HMP_TESLA,Cauchy_TESLA,BRAIN_HMP_TESLA,BRAIN_Cauchy_TESLA	protein phosphatase, Mg2+/Mn2+ dependent 1M [Source:HGNC Symbol;Acc:HGNC:26506]
SmkInit		GLYCTK	Brain_Anterior_cingulate_cortex_BA24,Brain_Hippocampus,Minor_Salivary_Gland,HMP_TESLA,Cauchy_TESLA,BRAIN_HMP_TESLA,BRAIN_Cauchy_TESLA	glycerate kinase [Source:HGNC Symbol;Acc:HGNC:24247]
SmkInit		CCDC36	Nerve_Tibial,Pituitary,Small_Intestine_Terminal_Ileum,HMP_TESLA,Cauchy_TESLA	coiled-coil domain containing 36 [Source:HGNC Symbol;Acc:HGNC:27945]
SmkInit		ARMC10P1	Nerve_Tibial,HMP_TESLA,Cauchy_TESLA	armadillo repeat containing 10 pseudogene 1 [Source:HGNC Symbol;Acc:HGNC:43646]
SmkInit		C3orf38	Esophagus_Mucosa,Lung,Testis,HMP_TESLA,Cauchy_TESLA	chromosome 3 open reading frame 38 [Source:HGNC Symbol;Acc:HGNC:28384]
SmkInit		DDX50P2	Testis,HMP_TESLA,Cauchy_TESLA	DEAD-box helicase 50 pseudogene 2 [Source:HGNC Symbol;Acc:HGNC:18975]
SmkInit	4	ATP5ME	Skin_Not_Sun_Exposed_Suprapubic,HMP_TESLA,Cauchy_TESLA	ATP synthase membrane subunit e [Source:HGNC Symbol;Acc:HGNC:846]
SmkInit	5	KIF20A	Adipose_Visceral_Omentum,HMP_TESLA,Cauchy_TESLA	kinesin family member 20A [Source:HGNC Symbol;Acc:HGNC:9787]
SmkInit		THBS4	Adrenal_Gland,Cells_EBV-transformed_lymphocytes,Cells_Transformed_fibroblasts,Heart_Atrial_Appendage,Lung,HMP_TESLA,Cauchy_TESLA	thrombospondin 4 [Source:HGNC Symbol;Acc:HGNC:11788]
SmkInit		RASGRF2	Esophagus_Gastroesophageal_Junction,HMP_TESLA,Cauchy_TESLA	Ras protein specific guanine nucleotide releasing factor 2 [Source:HGNC Symbol;Acc:HGNC:9876]
SmkInit		AC112184.1	Colon_Sigmoid,Testis,HMP_TESLA,Cauchy_TESLA	ring-box 1 (RBX1) pseudogene
SmkInit		C5orf64-AS1	Brain_Anterior_cingulate_cortex_BA24,Brain_Caudate_basal_ganglia,Brain_Frontal_Cortex_BA9,Brain_Putamen_basal_ganglia,Brain_Spinal_cord_cervical_c-1,Cells_Transformed_fibroblasts,HMP_TESLA,Cauchy_TESLA,BRAIN_HMP_TESLA,BRAIN_Cauchy_TESLA	C5orf64 antisense RNA 1 [Source:HGNC Symbol;Acc:HGNC:52969]
SmkInit		AC091826.3	Brain_Amygdala,Brain_Anterior_cingulate_cortex_BA24,Brain_Caudate_basal_ganglia,Brain_Cerebellum,Brain_Cortex,Brain_Frontal_Cortex_BA9,Brain_Hippocampus,Brain_Nucleus_accumbens_basal_ganglia,HMP_TESLA,Cauchy_TESLA,BRAIN_HMP_TESLA,BRAIN_Cauchy_TESLA	novel transcript
SmkInit	6	HACE1	Adipose_Visceral_Omentum,Nerve_Tibial,Spleen,Testis,Thyroid,HMP_TESLA,Cauchy_TESLA	HECT domain and ankyrin repeat containing E3 ubiquitin protein ligase 1 [Source:HGNC Symbol;Acc:HGNC:21033]
SmkInit		MDGA1	Minor_Salivary_Gland,Muscle_Skeletal,Spleen,Stomach,Thyroid,HMP_TESLA,Cauchy_TESLA	MAM domain containing glycosylphosphatidylinositol anchor 1 [Source:HGNC Symbol;Acc:HGNC:19267]
SmkInit		RPS10	Adipose_Visceral_Omentum,Skin_Not_Sun_Exposed_Suprapubic,Skin_Sun_Exposed_Lower_leg,HMP_TESLA,Cauchy_TESLA	ribosomal protein S10 [Source:HGNC Symbol;Acc:HGNC:10383]
SmkInit		MMS22L	Heart_Left_Ventricle,Stomach,HMP_TESLA,Cauchy_TESLA	MMS22 like, DNA repair protein [Source:HGNC Symbol;Acc:HGNC:21475]
SmkInit		SMIM29	Skin_Sun_Exposed_Lower_leg,HMP_TESLA,Cauchy_TESLA	small integral membrane protein 29 [Source:HGNC Symbol;Acc:HGNC:1340]
SmkInit		ILRUN	Artery_Aorta,Brain_Caudate_basal_ganglia,Brain_Cortex,Brain_Frontal_Cortex_BA9,Colon_Transverse,Esophagus_Mucosa,Heart_Atrial_Appendage,Heart_Left_Ventricle,Muscle_Skeletal,Nerve_Tibial,Skin_Sun_Exposed_Lower_leg,Testis,Thyroid,Whole_Blood,HMP_TESLA,Cauchy_TESLA,BRAIN_HMP_TESLA,BRAIN_Cauchy_TESLA	inflammation and lipid regulator with UBA-like and NBR1-like domains [Source:HGNC Symbol;Acc:HGNC:21215]
SmkInit		CCDC167	Skin_Not_Sun_Exposed_Suprapubic,Whole_Blood,HMP_TESLA,Cauchy_TESLA	coiled-coil domain containing 167 [Source:HGNC Symbol;Acc:HGNC:21239]
SmkInit		DDO	Brain_Hypothalamus,Prostate,Uterus,HMP_TESLA,Cauchy_TESLA,BRAIN_HMP_TESLA,BRAIN_Cauchy_TESLA	D-aspartate oxidase [Source:HGNC Symbol;Acc:HGNC:2727]
SmkInit		LINC00222	Artery_Aorta,Lung,HMP_TESLA,Cauchy_TESLA	long intergenic non-protein coding RNA 222 [Source:HGNC Symbol;Acc:HGNC:21560]
SmkInit		LINC02520	Cells_EBV-transformed_lymphocytes,HMP_TESLA,Cauchy_TESLA	long intergenic non-protein coding RNA 2520 [Source:HGNC Symbol;Acc:HGNC:53511]
SmkInit		AL365226.1	Testis,HMP_TESLA,Cauchy_TESLA	novel transcript
SmkInit		TNXA	Nerve_Tibial,HMP_TESLA,Cauchy_TESLA	tenascin XA (pseudogene) [Source:HGNC Symbol;Acc:HGNC:11975]
SmkInit		AL355297.2	Brain_Caudate_basal_ganglia,Brain_Hypothalamus,Brain_Putamen_basal_ganglia,HMP_TESLA,Cauchy_TESLA,BRAIN_HMP_TESLA,BRAIN_Cauchy_TESLA	novel transcript
SmkInit	7	CHPF2	Pituitary,HMP_TESLA,Cauchy_TESLA	chondroitin polymerizing factor 2 [Source:HGNC Symbol;Acc:HGNC:29270]
SmkInit		HBP1	Testis,HMP_TESLA,Cauchy_TESLA	HMG-box transcription factor 1 [Source:HGNC Symbol;Acc:HGNC:23200]
SmkInit		MET	Artery_Aorta,Artery_Tibial,HMP_TESLA,Cauchy_TESLA	MET proto-oncogene, receptor tyrosine kinase [Source:HGNC Symbol;Acc:HGNC:7029]
SmkInit		VGF	Skin_Not_Sun_Exposed_Suprapubic,HMP_TESLA,Cauchy_TESLA	VGF nerve growth factor inducible [Source:HGNC Symbol;Acc:HGNC:12684]
SmkInit		FEZF1	Testis,HMP_TESLA,Cauchy_TESLA	FEZ family zinc finger 1 [Source:HGNC Symbol;Acc:HGNC:22788]
SmkInit		PPP1R35	Brain_Putamen_basal_ganglia,HMP_TESLA,Cauchy_TESLA,BRAIN_HMP_TESLA,BRAIN_Cauchy_TESLA	protein phosphatase 1 regulatory subunit 35 [Source:HGNC Symbol;Acc:HGNC:28320]
SmkInit		AC004946.1	Testis,HMP_TESLA,Cauchy_TESLA	novel transcript
SmkInit		GET4	Brain_Spinal_cord_cervical_c-1,HMP_TESLA,Cauchy_TESLA,BRAIN_HMP_TESLA,BRAIN_Cauchy_TESLA	guided entry of tail-anchored proteins factor 4 [Source:HGNC Symbol;Acc:HGNC:21690]
SmkInit	8	LRRC6	Heart_Left_Ventricle,Lung,Spleen,HMP_TESLA,Cauchy_TESLA	leucine rich repeat containing 6 [Source:HGNC Symbol;Acc:HGNC:16725]
SmkInit		LONRF1	Testis,HMP_TESLA,Cauchy_TESLA	LON peptidase N-terminal domain and ring finger 1 [Source:HGNC Symbol;Acc:HGNC:26302]
SmkInit		LRRC14	Muscle_Skeletal,Spleen,Whole_Blood,HMP_TESLA,Cauchy_TESLA	leucine rich repeat containing 14 [Source:HGNC Symbol;Acc:HGNC:20419]
SmkInit		KIFC2	Adipose_Visceral_Omentum,Heart_Atrial_Appendage,Pituitary,Skin_Sun_Exposed_Lower_leg,Spleen,Testis,HMP_TESLA,Cauchy_TESLA	kinesin family member C2 [Source:HGNC Symbol;Acc:HGNC:29530]
SmkInit		LINC00208	Testis,HMP_TESLA,Cauchy_TESLA	long intergenic non-protein coding RNA 208 [Source:HGNC Symbol;Acc:HGNC:15535]
SmkInit		CYHR1	Artery_Tibial,Spleen,HMP_TESLA,Cauchy_TESLA	cysteine and histidine rich 1 [Source:HGNC Symbol;Acc:HGNC:17806]
SmkInit		ZNF34	Adipose_Subcutaneous,Adipose_Visceral_Omentum,Adrenal_Gland,Artery_Coronary,Artery_Tibial,Esophagus_Muscularis,Lung,Ovary,Skin_Not_Sun_Exposed_Suprapubic,Thyroid,Vagina,Whole_Blood,HMP_TESLA,Cauchy_TESLA	zinc finger protein 34 [Source:HGNC Symbol;Acc:HGNC:13098]
SmkInit		SDAD1P1	Brain_Cerebellum,HMP_TESLA,Cauchy_TESLA,BRAIN_HMP_TESLA,BRAIN_Cauchy_TESLA	SDA1 domain containing 1 pseudogene 1 [Source:HGNC Symbol;Acc:HGNC:31403]
SmkInit		FAM90A25P	Uterus,HMP_TESLA,Cauchy_TESLA	family with sequence similarity 90 member A25, pseudogene [Source:HGNC Symbol;Acc:HGNC:32246]
SmkInit		HPYR1	Whole_Blood,HMP_TESLA,Cauchy_TESLA	Helicobacter pylori responsive 1 [Source:HGNC Symbol;Acc:HGNC:16071]
SmkInit		AC104232.1	Liver,HMP_TESLA,Cauchy_TESLA	novel transcript
SmkInit		AC022239.1	Adipose_Subcutaneous,Adipose_Visceral_Omentum,Thyroid,HMP_TESLA,Cauchy_TESLA	novel transcript, antisense to BLK
SmkInit		AC100814.2	Adipose_Subcutaneous,Adipose_Visceral_Omentum,Artery_Aorta,Artery_Coronary,Artery_Tibial,Brain_Anterior_cingulate_cortex_BA24,Brain_Caudate_basal_ganglia,Brain_Cerebellar_Hemisphere,Brain_Cerebellum,Brain_Cortex,Brain_Frontal_Cortex_BA9,Brain_Hippocampus,Brain_Nucleus_accumbens_basal_ganglia,Brain_Putamen_basal_ganglia,Brain_Spinal_cord_cervical_c-1,Breast_Mammary_Tissue,Colon_Sigmoid,Colon_Trans…	novel transcript
SmkInit	9	PTPRD-AS1	Artery_Aorta,Artery_Coronary,Artery_Tibial,Brain_Amygdala,Brain_Cerebellum,Esophagus_Gastroesophageal_Junction,Esophagus_Mucosa,Heart_Left_Ventricle,Prostate,HMP_TESLA,Cauchy_TESLA,BRAIN_HMP_TESLA,BRAIN_Cauchy_TESLA	PTPRD antisense RNA 1 [Source:HGNC Symbol;Acc:HGNC:49753]
SmkInit		AL354754.1	Esophagus_Mucosa,HMP_TESLA,Cauchy_TESLA	novel transcript
SmkInit		AL158151.4	Brain_Anterior_cingulate_cortex_BA24,Brain_Nucleus_accumbens_basal_ganglia,HMP_TESLA,Cauchy_TESLA,BRAIN_HMP_TESLA,BRAIN_Cauchy_TESLA	novel transcript
SmkInit	10	TNKS2	Adipose_Visceral_Omentum,Artery_Coronary,Minor_Salivary_Gland,Pituitary,Skin_Not_Sun_Exposed_Suprapubic,Skin_Sun_Exposed_Lower_leg,Testis,HMP_TESLA,Cauchy_TESLA	tankyrase 2 [Source:HGNC Symbol;Acc:HGNC:15677]
SmkInit		PPP1R3C	Adipose_Visceral_Omentum,Artery_Aorta,Skin_Not_Sun_Exposed_Suprapubic,HMP_TESLA,Cauchy_TESLA	protein phosphatase 1 regulatory subunit 3C [Source:HGNC Symbol;Acc:HGNC:9293]
SmkInit	11	POLA2	Cells_EBV-transformed_lymphocytes,Lung,Prostate,Whole_Blood,HMP_TESLA,Cauchy_TESLA	DNA polymerase alpha 2, accessory subunit [Source:HGNC Symbol;Acc:HGNC:30073]
SmkInit		ANO3	Cells_EBV-transformed_lymphocytes,HMP_TESLA,Cauchy_TESLA	anoctamin 3 [Source:HGNC Symbol;Acc:HGNC:14004]
SmkInit		ACP2	Artery_Tibial,HMP_TESLA,Cauchy_TESLA	acid phosphatase 2, lysosomal [Source:HGNC Symbol;Acc:HGNC:123]
SmkInit		SCYL1	Heart_Atrial_Appendage,HMP_TESLA,Cauchy_TESLA	SCY1 like pseudokinase 1 [Source:HGNC Symbol;Acc:HGNC:14372]
SmkInit		ARFGAP2	Esophagus_Mucosa,Skin_Not_Sun_Exposed_Suprapubic,HMP_TESLA,Cauchy_TESLA	ADP ribosylation factor GTPase activating protein 2 [Source:HGNC Symbol;Acc:HGNC:13504]
SmkInit		B3GAT3	Artery_Aorta,Esophagus_Muscularis,Testis,HMP_TESLA,Cauchy_TESLA	beta-1,3-glucuronyltransferase 3 [Source:HGNC Symbol;Acc:HGNC:923]
SmkInit		LBHD1	Thyroid,HMP_TESLA,Cauchy_TESLA	LBH domain containing 1 [Source:HGNC Symbol;Acc:HGNC:28351]
SmkInit		PACSIN3	Artery_Aorta,Esophagus_Mucosa,Nerve_Tibial,Skin_Not_Sun_Exposed_Suprapubic,HMP_TESLA,Cauchy_TESLA	protein kinase C and casein kinase substrate in neurons 3 [Source:HGNC Symbol;Acc:HGNC:8572]
SmkInit		PSMC3	Liver,Lung,Small_Intestine_Terminal_Ileum,HMP_TESLA,Cauchy_TESLA	proteasome 26S subunit, ATPase 3 [Source:HGNC Symbol;Acc:HGNC:9549]
SmkInit		FIBP	Brain_Hippocampus,Brain_Putamen_basal_ganglia,Heart_Atrial_Appendage,Testis,HMP_TESLA,Cauchy_TESLA,BRAIN_HMP_TESLA,BRAIN_Cauchy_TESLA	FGF1 intracellular binding protein [Source:HGNC Symbol;Acc:HGNC:3705]
SmkInit		CTSW	Adipose_Subcutaneous,Adrenal_Gland,Artery_Aorta,Artery_Coronary,Artery_Tibial,Brain_Cortex,Brain_Hippocampus,Breast_Mammary_Tissue,Esophagus_Mucosa,Esophagus_Muscularis,Minor_Salivary_Gland,Spleen,Thyroid,Vagina,HMP_TESLA,Cauchy_TESLA,BRAIN_HMP_TESLA,BRAIN_Cauchy_TESLA	cathepsin W [Source:HGNC Symbol;Acc:HGNC:2546]
SmkInit		KCNK7	Prostate,HMP_TESLA,Cauchy_TESLA	potassium two pore domain channel subfamily K member 7 [Source:HGNC Symbol;Acc:HGNC:6282]
SmkInit		LRFN4	Brain_Cerebellum,Stomach,HMP_TESLA,Cauchy_TESLA,BRAIN_HMP_TESLA,BRAIN_Cauchy_TESLA	leucine rich repeat and fibronectin type III domain containing 4 [Source:HGNC Symbol;Acc:HGNC:28456]
SmkInit		CTSF	Artery_Aorta,Artery_Coronary,HMP_TESLA,Cauchy_TESLA	cathepsin F [Source:HGNC Symbol;Acc:HGNC:2531]
SmkInit		RIN1	Ovary,HMP_TESLA,Cauchy_TESLA	Ras and Rab interactor 1 [Source:HGNC Symbol;Acc:HGNC:18749]
SmkInit		YIF1A	Muscle_Skeletal,HMP_TESLA,Cauchy_TESLA	Yip1 interacting factor homolog A, membrane trafficking protein [Source:HGNC Symbol;Acc:HGNC:16688]
SmkInit		DRAP1	Whole_Blood,HMP_TESLA,Cauchy_TESLA	DR1 associated protein 1 [Source:HGNC Symbol;Acc:HGNC:3019]
SmkInit		TMEM151A	Brain_Nucleus_accumbens_basal_ganglia,HMP_TESLA,Cauchy_TESLA,BRAIN_HMP_TESLA,BRAIN_Cauchy_TESLA	transmembrane protein 151A [Source:HGNC Symbol;Acc:HGNC:28497]
SmkInit		INTS5	Skin_Not_Sun_Exposed_Suprapubic,HMP_TESLA,Cauchy_TESLA	integrator complex subunit 5 [Source:HGNC Symbol;Acc:HGNC:29352]
SmkInit		PCNX3	Brain_Frontal_Cortex_BA9,Minor_Salivary_Gland,HMP_TESLA,Cauchy_TESLA	pecanex 3 [Source:HGNC Symbol;Acc:HGNC:18760]
SmkInit		SLC22A20P	Brain_Nucleus_accumbens_basal_ganglia,HMP_TESLA,Cauchy_TESLA,BRAIN_HMP_TESLA,BRAIN_Cauchy_TESLA	solute carrier family 22 member 20, pseudogene [Source:HGNC Symbol;Acc:HGNC:29867]
SmkInit		SIPA1	Cells_Transformed_fibroblasts,HMP_TESLA,Cauchy_TESLA	signal-induced proliferation-associated 1 [Source:HGNC Symbol;Acc:HGNC:10885]
SmkInit		NDUFS3	Brain_Cerebellar_Hemisphere,Brain_Cerebellum,HMP_TESLA,Cauchy_TESLA,BRAIN_HMP_TESLA,BRAIN_Cauchy_TESLA	NADH:ubiquinone oxidoreductase core subunit S3 [Source:HGNC Symbol;Acc:HGNC:7710]
SmkInit	12	CPNE8	Artery_Aorta,HMP_TESLA,Cauchy_TESLA	copine 8 [Source:HGNC Symbol;Acc:HGNC:23498]
SmkInit		TMEM132B	Colon_Sigmoid,Colon_Transverse,Esophagus_Gastroesophageal_Junction,Esophagus_Muscularis,Prostate,Stomach,HMP_TESLA,Cauchy_TESLA	transmembrane protein 132B [Source:HGNC Symbol;Acc:HGNC:29397]
SmkInit		PXMP2	Brain_Cerebellar_Hemisphere,HMP_TESLA,Cauchy_TESLA,BRAIN_HMP_TESLA,BRAIN_Cauchy_TESLA	peroxisomal membrane protein 2 [Source:HGNC Symbol;Acc:HGNC:9716]
SmkInit		AC068643.2	Testis,HMP_TESLA,Cauchy_TESLA	novel transcript
SmkInit	13	PCDH17	Adrenal_Gland,HMP_TESLA,Cauchy_TESLA	protocadherin 17 [Source:HGNC Symbol;Acc:HGNC:14267]
SmkInit		RPL13AP25	Heart_Atrial_Appendage,HMP_TESLA,Cauchy_TESLA	ribosomal protein L13a pseudogene 25 [Source:HGNC Symbol;Acc:HGNC:36981]
SmkInit	14	CEP170B	Pancreas,HMP_TESLA,Cauchy_TESLA	centrosomal protein 170B [Source:HGNC Symbol;Acc:HGNC:20362]
SmkInit		METTL3	Thyroid,HMP_TESLA,Cauchy_TESLA	methyltransferase like 3 [Source:HGNC Symbol;Acc:HGNC:17563]
SmkInit		AMN	Lung,HMP_TESLA,Cauchy_TESLA	amnion associated transmembrane protein [Source:HGNC Symbol;Acc:HGNC:14604]
SmkInit		GPR135	Brain_Cortex,Brain_Putamen_basal_ganglia,Thyroid,HMP_TESLA,Cauchy_TESLA,BRAIN_HMP_TESLA,BRAIN_Cauchy_TESLA	G protein-coupled receptor 135 [Source:HGNC Symbol;Acc:HGNC:19991]
SmkInit	15	CHRNA3	Muscle_Skeletal,HMP_TESLA,Cauchy_TESLA	cholinergic receptor nicotinic alpha 3 subunit [Source:HGNC Symbol;Acc:HGNC:1957]
SmkInit		DUT	Artery_Coronary,HMP_TESLA,Cauchy_TESLA	deoxyuridine triphosphatase [Source:HGNC Symbol;Acc:HGNC:3078]
SmkInit		RMDN3	Brain_Anterior_cingulate_cortex_BA24,Brain_Substantia_nigra,Muscle_Skeletal,HMP_TESLA,Cauchy_TESLA,BRAIN_HMP_TESLA,BRAIN_Cauchy_TESLA	regulator of microtubule dynamics 3 [Source:HGNC Symbol;Acc:HGNC:25550]
SmkInit		DNAJA4	Brain_Putamen_basal_ganglia,HMP_TESLA,Cauchy_TESLA,BRAIN_HMP_TESLA,BRAIN_Cauchy_TESLA	DnaJ heat shock protein family (Hsp40) member A4 [Source:HGNC Symbol;Acc:HGNC:14885]
SmkInit		EFL1	Esophagus_Muscularis,Muscle_Skeletal,HMP_TESLA,Cauchy_TESLA	elongation factor like GTPase 1 [Source:HGNC Symbol;Acc:HGNC:25789]
SmkInit		CHRNA5	Adipose_Subcutaneous,Brain_Caudate_basal_ganglia,Brain_Hypothalamus,Brain_Spinal_cord_cervical_c-1,Esophagus_Mucosa,Skin_Sun_Exposed_Lower_leg,HMP_TESLA,Cauchy_TESLA,BRAIN_HMP_TESLA,BRAIN_Cauchy_TESLA	cholinergic receptor nicotinic alpha 5 subunit [Source:HGNC Symbol;Acc:HGNC:1959]
SmkInit		HYKK	Esophagus_Muscularis,HMP_TESLA,Cauchy_TESLA	hydroxylysine kinase [Source:HGNC Symbol;Acc:HGNC:34403]
SmkInit		LCTL	Uterus,HMP_TESLA,Cauchy_TESLA	lactase like [Source:HGNC Symbol;Acc:HGNC:15583]
SmkInit	16	ZNF263	Adipose_Visceral_Omentum,Artery_Tibial,Cells_Transformed_fibroblasts,Esophagus_Muscularis,Testis,Thyroid,HMP_TESLA,Cauchy_TESLA	zinc finger protein 263 [Source:HGNC Symbol;Acc:HGNC:13056]
SmkInit		TSR3	Lung,HMP_TESLA,Cauchy_TESLA	TSR3 ribosome maturation factor [Source:HGNC Symbol;Acc:HGNC:14175]
SmkInit		CDH1	Brain_Caudate_basal_ganglia,Brain_Hippocampus,HMP_TESLA,Cauchy_TESLA,BRAIN_HMP_TESLA,BRAIN_Cauchy_TESLA	cadherin 1 [Source:HGNC Symbol;Acc:HGNC:1748]
SmkInit		ZNF174	Skin_Sun_Exposed_Lower_leg,HMP_TESLA,Cauchy_TESLA	zinc finger protein 174 [Source:HGNC Symbol;Acc:HGNC:12963]
SmkInit		CHST4	Minor_Salivary_Gland,HMP_TESLA,Cauchy_TESLA	carbohydrate sulfotransferase 4 [Source:HGNC Symbol;Acc:HGNC:1972]
SmkInit		ZSCAN32	Brain_Cerebellum,HMP_TESLA,Cauchy_TESLA,BRAIN_HMP_TESLA,BRAIN_Cauchy_TESLA	zinc finger and SCAN domain containing 32 [Source:HGNC Symbol;Acc:HGNC:20812]
SmkInit		TIGD7	Adipose_Visceral_Omentum,Esophagus_Gastroesophageal_Junction,Skin_Sun_Exposed_Lower_leg,HMP_TESLA,Cauchy_TESLA	tigger transposable element derived 7 [Source:HGNC Symbol;Acc:HGNC:18331]
SmkInit		ZNF75A	Breast_Mammary_Tissue,Colon_Transverse,Heart_Atrial_Appendage,Heart_Left_Ventricle,Pancreas,Skin_Not_Sun_Exposed_Suprapubic,Skin_Sun_Exposed_Lower_leg,Thyroid,HMP_TESLA,Cauchy_TESLA	zinc finger protein 75a [Source:HGNC Symbol;Acc:HGNC:13146]
SmkInit		ZNF23	Adrenal_Gland,Testis,HMP_TESLA,Cauchy_TESLA	zinc finger protein 23 [Source:HGNC Symbol;Acc:HGNC:13023]
SmkInit		ARL6IP1	Esophagus_Muscularis,HMP_TESLA,Cauchy_TESLA	ADP ribosylation factor like GTPase 6 interacting protein 1 [Source:HGNC Symbol;Acc:HGNC:697]
SmkInit		MTCO1P28	Esophagus_Gastroesophageal_Junction,Muscle_Skeletal,Nerve_Tibial,HMP_TESLA,Cauchy_TESLA	MT-CO1 pseudogene 28 [Source:HGNC Symbol;Acc:HGNC:52093]
SmkInit	17	DVL2	Colon_Sigmoid,HMP_TESLA,Cauchy_TESLA	dishevelled segment polarity protein 2 [Source:HGNC Symbol;Acc:HGNC:3086]
SmkInit		SREBF1	Nerve_Tibial,Whole_Blood,HMP_TESLA,Cauchy_TESLA	sterol regulatory element binding transcription factor 1 [Source:HGNC Symbol;Acc:HGNC:11289]
SmkInit		GIT1	Testis,HMP_TESLA,Cauchy_TESLA	GIT ArfGAP 1 [Source:HGNC Symbol;Acc:HGNC:4272]
SmkInit		FBXL20	Breast_Mammary_Tissue,Colon_Transverse,Esophagus_Muscularis,HMP_TESLA,Cauchy_TESLA	F-box and leucine rich repeat protein 20 [Source:HGNC Symbol;Acc:HGNC:24679]
SmkInit		KPNB1	Skin_Sun_Exposed_Lower_leg,HMP_TESLA,Cauchy_TESLA	karyopherin subunit beta 1 [Source:HGNC Symbol;Acc:HGNC:6400]
SmkInit		PIGL	Artery_Aorta,Artery_Tibial,Esophagus_Gastroesophageal_Junction,Esophagus_Muscularis,Nerve_Tibial,Skin_Not_Sun_Exposed_Suprapubic,Skin_Sun_Exposed_Lower_leg,HMP_TESLA,Cauchy_TESLA	phosphatidylinositol glycan anchor biosynthesis class L [Source:HGNC Symbol;Acc:HGNC:8966]
SmkInit		CPD	Skin_Sun_Exposed_Lower_leg,HMP_TESLA,Cauchy_TESLA	carboxypeptidase D [Source:HGNC Symbol;Acc:HGNC:2301]
SmkInit		GOSR1	Adipose_Subcutaneous,Adipose_Visceral_Omentum,Brain_Anterior_cingulate_cortex_BA24,Brain_Caudate_basal_ganglia,Brain_Cortex,Brain_Frontal_Cortex_BA9,Brain_Hippocampus,Brain_Putamen_basal_ganglia,Breast_Mammary_Tissue,Colon_Transverse,Nerve_Tibial,Pituitary,Thyroid,HMP_TESLA,Cauchy_TESLA,BRAIN_HMP_TESLA,BRAIN_Cauchy_TESLA	golgi SNAP receptor complex member 1 [Source:HGNC Symbol;Acc:HGNC:4430]
SmkInit		C17orf75	Adipose_Subcutaneous,Adrenal_Gland,Brain_Cortex,Esophagus_Muscularis,Nerve_Tibial,Whole_Blood,HMP_TESLA,Cauchy_TESLA,BRAIN_HMP_TESLA,BRAIN_Cauchy_TESLA	chromosome 17 open reading frame 75 [Source:HGNC Symbol;Acc:HGNC:30173]
SmkInit		PPP1R1B	Esophagus_Mucosa,Heart_Atrial_Appendage,Skin_Not_Sun_Exposed_Suprapubic,HMP_TESLA,Cauchy_TESLA	protein phosphatase 1 regulatory inhibitor subunit 1B [Source:HGNC Symbol;Acc:HGNC:9287]
SmkInit		LLGL1	Brain_Hypothalamus,Esophagus_Mucosa,HMP_TESLA,Cauchy_TESLA,BRAIN_HMP_TESLA,BRAIN_Cauchy_TESLA	LLGL scribble cell polarity complex component 1 [Source:HGNC Symbol;Acc:HGNC:6628]
SmkInit		NPEPPS	Brain_Hippocampus,Breast_Mammary_Tissue,Esophagus_Mucosa,HMP_TESLA,Cauchy_TESLA,BRAIN_HMP_TESLA,BRAIN_Cauchy_TESLA	aminopeptidase puromycin sensitive [Source:HGNC Symbol;Acc:HGNC:7900]
SmkInit		ERBB2	Heart_Atrial_Appendage,Nerve_Tibial,HMP_TESLA,Cauchy_TESLA	erb-b2 receptor tyrosine kinase 2 [Source:HGNC Symbol;Acc:HGNC:3430]
SmkInit		PNMT	Heart_Atrial_Appendage,Muscle_Skeletal,Nerve_Tibial,HMP_TESLA,Cauchy_TESLA	phenylethanolamine N-methyltransferase [Source:HGNC Symbol;Acc:HGNC:9160]
SmkInit		ATP5MC1	Heart_Atrial_Appendage,HMP_TESLA,Cauchy_TESLA	ATP synthase membrane subunit c locus 1 [Source:HGNC Symbol;Acc:HGNC:841]
SmkInit		PGAP3	Adipose_Visceral_Omentum,Colon_Transverse,Esophagus_Muscularis,Heart_Atrial_Appendage,Heart_Left_Ventricle,Liver,Muscle_Skeletal,Nerve_Tibial,Pancreas,Pituitary,Small_Intestine_Terminal_Ileum,Thyroid,HMP_TESLA,Cauchy_TESLA	post-GPI attachment to proteins phospholipase 3 [Source:HGNC Symbol;Acc:HGNC:23719]
SmkInit		CENPV	Adipose_Subcutaneous,Adipose_Visceral_Omentum,Artery_Aorta,Artery_Tibial,Brain_Amygdala,Brain_Anterior_cingulate_cortex_BA24,Brain_Caudate_basal_ganglia,Brain_Cortex,Brain_Frontal_Cortex_BA9,Brain_Hippocampus,Brain_Nucleus_accumbens_basal_ganglia,Brain_Putamen_basal_ganglia,Brain_Spinal_cord_cervical_c-1,Colon_Sigmoid,Esophagus_Gastroesophageal_Junction,Esophagus_Muscularis,Heart_Atrial_Appendage…	centromere protein V [Source:HGNC Symbol;Acc:HGNC:29920]
SmkInit		BPTF	Skin_Sun_Exposed_Lower_leg,HMP_TESLA,Cauchy_TESLA	bromodomain PHD finger transcription factor [Source:HGNC Symbol;Acc:HGNC:3581]
SmkInit		DRC3	Brain_Cerebellar_Hemisphere,Thyroid,HMP_TESLA,Cauchy_TESLA,BRAIN_HMP_TESLA,BRAIN_Cauchy_TESLA	dynein regulatory complex subunit 3 [Source:HGNC Symbol;Acc:HGNC:25384]
SmkInit		TOM1L2	Adipose_Subcutaneous,Adipose_Visceral_Omentum,Adrenal_Gland,Artery_Tibial,Breast_Mammary_Tissue,Colon_Sigmoid,Esophagus_Gastroesophageal_Junction,Esophagus_Muscularis,Lung,Muscle_Skeletal,Pituitary,Whole_Blood,HMP_TESLA,Cauchy_TESLA	target of myb1 like 2 membrane trafficking protein [Source:HGNC Symbol;Acc:HGNC:11984]
SmkInit		EFCAB13	Artery_Coronary,Artery_Tibial,Brain_Anterior_cingulate_cortex_BA24,Stomach,Testis,HMP_TESLA,Cauchy_TESLA	EF-hand calcium binding domain 13 [Source:HGNC Symbol;Acc:HGNC:26864]
SmkInit		KPNA2	Brain_Caudate_basal_ganglia,HMP_TESLA,Cauchy_TESLA,BRAIN_HMP_TESLA,BRAIN_Cauchy_TESLA	karyopherin subunit alpha 2 [Source:HGNC Symbol;Acc:HGNC:6395]
SmkInit		HEXIM1	Liver,HMP_TESLA,Cauchy_TESLA	HEXIM P-TEFb complex subunit 1 [Source:HGNC Symbol;Acc:HGNC:24953]
SmkInit		AC122129.1	Adipose_Subcutaneous,Artery_Aorta,Artery_Tibial,Colon_Sigmoid,Esophagus_Muscularis,Muscle_Skeletal,HMP_TESLA,Cauchy_TESLA	novel transcript, antisense to TOM1L2
SmkInit		ZNF652	Artery_Tibial,HMP_TESLA,Cauchy_TESLA	zinc finger protein 652 [Source:HGNC Symbol;Acc:HGNC:29147]
SmkInit		TBKBP1	Adipose_Subcutaneous,Adrenal_Gland,Artery_Coronary,Cells_EBV-transformed_lymphocytes,Cells_Transformed_fibroblasts,Colon_Sigmoid,Colon_Transverse,Esophagus_Mucosa,Liver,Lung,Minor_Salivary_Gland,Nerve_Tibial,Ovary,Pituitary,Prostate,Stomach,Testis,Thyroid,Whole_Blood,HMP_TESLA,Cauchy_TESLA	TBK1 binding protein 1 [Source:HGNC Symbol;Acc:HGNC:30140]
SmkInit		MRPL45P2	Adipose_Subcutaneous,Adrenal_Gland,Artery_Coronary,Artery_Tibial,Brain_Anterior_cingulate_cortex_BA24,Brain_Cortex,Breast_Mammary_Tissue,Cells_EBV-transformed_lymphocytes,Cells_Transformed_fibroblasts,Colon_Transverse,Esophagus_Mucosa,Esophagus_Muscularis,Skin_Sun_Exposed_Lower_leg,Stomach,HMP_TESLA,Cauchy_TESLA,BRAIN_HMP_TESLA,BRAIN_Cauchy_TESLA	mitochondrial ribosomal protein L45 pseudogene 2 [Source:HGNC Symbol;Acc:HGNC:29716]
SmkInit		AC027763.1	Vagina,HMP_TESLA,Cauchy_TESLA	Spi-C transcription factor (Spi-1/PU.1 related) (SPIC) pseudogene
SmkInit		MYO15B	Brain_Cerebellar_Hemisphere,HMP_TESLA,Cauchy_TESLA,BRAIN_HMP_TESLA,BRAIN_Cauchy_TESLA	myosin XVB [Source:HGNC Symbol;Acc:HGNC:14083]
SmkInit		E2F3P1	Breast_Mammary_Tissue,HMP_TESLA,Cauchy_TESLA	E2F transcription factor 3 pseudogene 1 [Source:HGNC Symbol;Acc:HGNC:3116]
SmkInit	18	TPGS2	Brain_Nucleus_accumbens_basal_ganglia,Muscle_Skeletal,HMP_TESLA,Cauchy_TESLA,BRAIN_HMP_TESLA,BRAIN_Cauchy_TESLA	tubulin polyglutamylase complex subunit 2 [Source:HGNC Symbol;Acc:HGNC:24561]
SmkInit		RMC1	Adipose_Subcutaneous,Adipose_Visceral_Omentum,Artery_Tibial,Brain_Anterior_cingulate_cortex_BA24,Brain_Cerebellar_Hemisphere,Brain_Cerebellum,Brain_Cortex,Esophagus_Gastroesophageal_Junction,Esophagus_Muscularis,Lung,Muscle_Skeletal,Nerve_Tibial,Whole_Blood,HMP_TESLA,Cauchy_TESLA,BRAIN_HMP_TESLA,BRAIN_Cauchy_TESLA	regulator of MON1-CCZ1 [Source:HGNC Symbol;Acc:HGNC:24326]
SmkInit		NPC1	Adipose_Subcutaneous,Adipose_Visceral_Omentum,Artery_Aorta,Artery_Tibial,Brain_Cerebellar_Hemisphere,Brain_Cerebellum,Breast_Mammary_Tissue,Esophagus_Muscularis,Heart_Atrial_Appendage,Skin_Sun_Exposed_Lower_leg,HMP_TESLA,Cauchy_TESLA,BRAIN_HMP_TESLA,BRAIN_Cauchy_TESLA	NPC intracellular cholesterol transporter 1 [Source:HGNC Symbol;Acc:HGNC:7897]
SmkInit		AC021504.1	Adipose_Visceral_Omentum,Esophagus_Gastroesophageal_Junction,Heart_Atrial_Appendage,Nerve_Tibial,Thyroid,HMP_TESLA,Cauchy_TESLA	KC6, keratoconus gene 6
SmkInit	19	PRKD2	Artery_Aorta,Brain_Frontal_Cortex_BA9,Brain_Putamen_basal_ganglia,Cells_EBV-transformed_lymphocytes,Cells_Transformed_fibroblasts,Colon_Transverse,Liver,Pituitary,Whole_Blood,HMP_TESLA,Cauchy_TESLA	protein kinase D2 [Source:HGNC Symbol;Acc:HGNC:17293]
SmkInit		GATAD2A	Adipose_Subcutaneous,HMP_TESLA,Cauchy_TESLA	GATA zinc finger domain containing 2A [Source:HGNC Symbol;Acc:HGNC:29989]
SmkInit		ZNF573	Thyroid,HMP_TESLA,Cauchy_TESLA	zinc finger protein 573 [Source:HGNC Symbol;Acc:HGNC:26420]
SmkInit		ZNF565	Brain_Putamen_basal_ganglia,Colon_Sigmoid,HMP_TESLA,Cauchy_TESLA,BRAIN_HMP_TESLA,BRAIN_Cauchy_TESLA	zinc finger protein 565 [Source:HGNC Symbol;Acc:HGNC:26726]
SmkInit		AC020928.1	Brain_Putamen_basal_ganglia,Thyroid,HMP_TESLA,Cauchy_TESLA	novel transcript
SmkInit		AC016590.1	Brain_Cerebellar_Hemisphere,HMP_TESLA,Cauchy_TESLA,BRAIN_HMP_TESLA,BRAIN_Cauchy_TESLA	novel transcript, antisense to ZNF383
SmkInit	20	ITCH	Skin_Not_Sun_Exposed_Suprapubic,Skin_Sun_Exposed_Lower_leg,HMP_TESLA,Cauchy_TESLA	itchy E3 ubiquitin protein ligase [Source:HGNC Symbol;Acc:HGNC:13890]
SmkInit		ACTR5	Adipose_Subcutaneous,Breast_Mammary_Tissue,Lung,Skin_Not_Sun_Exposed_Suprapubic,Skin_Sun_Exposed_Lower_leg,Spleen,HMP_TESLA,Cauchy_TESLA	actin related protein 5 [Source:HGNC Symbol;Acc:HGNC:14671]
SmkInit		PPP1R16B	Artery_Aorta,HMP_TESLA,Cauchy_TESLA	protein phosphatase 1 regulatory subunit 16B [Source:HGNC Symbol;Acc:HGNC:15850]
SmkInit		MAP1LC3A	Adipose_Subcutaneous,Adipose_Visceral_Omentum,Artery_Aorta,Brain_Amygdala,Brain_Caudate_basal_ganglia,Brain_Cerebellum,Brain_Cortex,Brain_Frontal_Cortex_BA9,Brain_Nucleus_accumbens_basal_ganglia,Breast_Mammary_Tissue,Colon_Sigmoid,Esophagus_Muscularis,Heart_Atrial_Appendage,Heart_Left_Ventricle,Liver,Lung,Nerve_Tibial,Prostate,Small_Intestine_Terminal_Ileum,Spleen,Testis,Thyroid,HMP_TESLA,Cauchy_…	microtubule associated protein 1 light chain 3 alpha [Source:HGNC Symbol;Acc:HGNC:6838]
SmkInit		FAM83C	Skin_Sun_Exposed_Lower_leg,HMP_TESLA,Cauchy_TESLA	family with sequence similarity 83 member C [Source:HGNC Symbol;Acc:HGNC:16121]
SmkInit		FDX1P1	Vagina,HMP_TESLA,Cauchy_TESLA	ferredoxin 1 pseudogene 1 [Source:HGNC Symbol;Acc:HGNC:3640]
SmkInit	21	OLIG1	Whole_Blood,HMP_TESLA,Cauchy_TESLA	oligodendrocyte transcription factor 1 [Source:HGNC Symbol;Acc:HGNC:16983]
SmkInit		FBXW11P1	Cells_Transformed_fibroblasts,HMP_TESLA,Cauchy_TESLA	F-box and WD repeat domain containing 11 pseudogene 1 [Source:HGNC Symbol;Acc:HGNC:1145]
SmkInit	22	DESI1	Colon_Sigmoid,Lung,HMP_TESLA,Cauchy_TESLA	desumoylating isopeptidase 1 [Source:HGNC Symbol;Acc:HGNC:24577]

## Sheet: Suppl.Table 5c SmkCes
Novel Genes Identified in SmkCes
Trait	Chrom	Gene	Tissue	Description
SmkCes	1	HYI	Esophagus_Mucosa,Skin_Not_Sun_Exposed_Suprapubic,Cauchy_PC0_EUO,Cauchy_PC0,Cauchy_TESLA	hydroxypyruvate isomerase (putative) [Source:HGNC Symbol;Acc:HGNC:26948]
SmkCes		GTF2IP20	Nerve_Tibial,Cauchy_PC0,Cauchy_TESLA	general transcription factor IIi pseudogene 20 [Source:HGNC Symbol;Acc:HGNC:51732]
SmkCes		RNF220	Muscle_Skeletal,Cauchy_PC0_EUO,Cauchy_PC0,Cauchy_TESLA	ring finger protein 220 [Source:HGNC Symbol;Acc:HGNC:25552]
SmkCes	3	CCDC36	Lung,Pituitary,Small_Intestine_Terminal_Ileum,Cauchy_PC0_EUO,Cauchy_PC0,Cauchy_TESLA	coiled-coil domain containing 36 [Source:HGNC Symbol;Acc:HGNC:27945]
SmkCes		NPRL2	Artery_Aorta,Cauchy_PC0_EUO,Cauchy_PC0,Cauchy_TESLA	NPR2 like, GATOR1 complex subunit [Source:HGNC Symbol;Acc:HGNC:24969]
SmkCes	6	BTN2A3P	Esophagus_Mucosa,Cauchy_PC0_EUO,Cauchy_PC0,Cauchy_TESLA	butyrophilin subfamily 2 member A3, pseudogene [Source:HGNC Symbol;Acc:HGNC:13229]
SmkCes		LINC00240	Adrenal_Gland,Cauchy_PC0_EUO,Cauchy_PC0,Cauchy_TESLA	long intergenic non-protein coding RNA 240 [Source:HGNC Symbol;Acc:HGNC:18772]
SmkCes		H2BC5	Nerve_Tibial,Cauchy_PC0_EUO,Cauchy_PC0,Cauchy_TESLA	H2B clustered histone 5 [Source:HGNC Symbol;Acc:HGNC:4747]
SmkCes	9	FRG1JP	Skin_Not_Sun_Exposed_Suprapubic,Cauchy_TESLA	FSHD region gene 1 family member J, pseudogene [Source:HGNC Symbol;Acc:HGNC:51768]
SmkCes		AL845321.1	Stomach,Cauchy_PC0,Cauchy_TESLA	methylenetetrahydrofolate dehydrogenase (NADP+ dependent) 1-like (MTHFD1L) pseudogene
SmkCes	12	AC090015.1	Stomach,Cauchy_PC0_EUO,Cauchy_PC0,Cauchy_TESLA	novel transcript
SmkCes	14	XRCC3	Adipose_Subcutaneous,Artery_Aorta,Artery_Tibial,Cells_Transformed_fibroblasts,Esophagus_Mucosa,Esophagus_Muscularis,Lung,Muscle_Skeletal,Pituitary,Skin_Sun_Exposed_Lower_leg,Spleen,Stomach,Whole_Blood,Cauchy_PC0_EUO,Cauchy_PC0,Cauchy_TESLA	X-ray repair cross complementing 3 [Source:HGNC Symbol;Acc:HGNC:12830]
SmkCes		PPP1R13B	Adipose_Visceral_Omentum,Colon_Transverse,Esophagus_Gastroesophageal_Junction,Skin_Sun_Exposed_Lower_leg,Cauchy_PC0_EUO,Cauchy_PC0,Cauchy_TESLA	protein phosphatase 1 regulatory subunit 13B [Source:HGNC Symbol;Acc:HGNC:14950]
SmkCes		TEDC1	Thyroid,Cauchy_TESLA	tubulin epsilon and delta complex 1 [Source:HGNC Symbol;Acc:HGNC:20127]
SmkCes		LINC00637	Breast_Mammary_Tissue,Colon_Transverse,Cauchy_PC0_EUO,Cauchy_PC0,Cauchy_TESLA	long intergenic non-protein coding RNA 637 [Source:HGNC Symbol;Acc:HGNC:27069]
SmkCes	16	NPIPB9	Esophagus_Muscularis,Cauchy_TESLA	nuclear pore complex interacting protein family member B9 [Source:HGNC Symbol;Acc:HGNC:41987]
SmkCes	17	ALKBH5	Spleen,Cauchy_PC0_EUO,Cauchy_PC0,Cauchy_TESLA	alkB homolog 5, RNA demethylase [Source:HGNC Symbol;Acc:HGNC:25996]
SmkCes	19	CEACAM21	Heart_Left_Ventricle,Lung,Whole_Blood,Cauchy_PC0_EUO,Cauchy_PC0,Cauchy_TESLA	CEA cell adhesion molecule 21 [Source:HGNC Symbol;Acc:HGNC:28834]
SmkCes		CEACAM4	Thyroid,Cauchy_PC0_EUO,Cauchy_PC0_EUO_Brain,Cauchy_PC0,Cauchy_TESLA,Cauchy_PC0_Brain	CEA cell adhesion molecule 4 [Source:HGNC Symbol;Acc:HGNC:1816]
SmkCes		CEACAM5	Spleen,Cauchy_PC0_EUO,Cauchy_PC0,Cauchy_TESLA	CEA cell adhesion molecule 5 [Source:HGNC Symbol;Acc:HGNC:1817]

## Sheet: Suppl.Table 5d AgeInit
Novel Genes Identified in AgeInit
Trait	Chrom	Gene	Tissue	Description
AgeInit	2	FBXO11	Spleen,HMP_TESLA,Cauchy_TESLA	F-box protein 11 [Source:HGNC Symbol;Acc:HGNC:13590]
AgeInit	6	HLA-DQB1	Cells_EBV-transformed_lymphocytes,Prostate,HMP_TESLA,Cauchy_TESLA	major histocompatibility complex, class II, DQ beta 1 [Source:HGNC Symbol;Acc:HGNC:4944]
AgeInit	7	SH2B2	Lung,HMP_TESLA,Cauchy_TESLA	SH2B adaptor protein 2 [Source:HGNC Symbol;Acc:HGNC:17381]
AgeInit		GTF2IP7	Testis,HMP_TESLA,Cauchy_TESLA	general transcription factor IIi pseudogene 7 [Source:HGNC Symbol;Acc:HGNC:51720]
AgeInit	10	VDAC2	Adipose_Visceral_Omentum,Adrenal_Gland,Artery_Tibial,Testis,HMP_TESLA,Cauchy_TESLA	voltage dependent anion channel 2 [Source:HGNC Symbol;Acc:HGNC:12672]
AgeInit	11	RAPSN	Thyroid,HMP_TESLA,Cauchy_TESLA	receptor associated protein of the synapse [Source:HGNC Symbol;Acc:HGNC:9863]
AgeInit	12	RPS26	Adrenal_Gland,Brain_Hippocampus,Brain_Substantia_nigra,Prostate,Skin_Not_Sun_Exposed_Suprapubic,HMP_TESLA,Cauchy_TESLA	ribosomal protein S26 [Source:HGNC Symbol;Acc:HGNC:10414]
AgeInit	16	TXNL4B	Brain_Substantia_nigra,HMP_TESLA,Cauchy_TESLA,BRAIN_HMP_TESLA,BRAIN_Cauchy_TESLA	thioredoxin like 4B [Source:HGNC Symbol;Acc:HGNC:26041]
AgeInit		HPR	Brain_Substantia_nigra,HMP_TESLA,Cauchy_TESLA,BRAIN_HMP_TESLA,BRAIN_Cauchy_TESLA	haptoglobin-related protein [Source:HGNC Symbol;Acc:HGNC:5156]
AgeInit	17	PPP1R1B	Heart_Atrial_Appendage,Skin_Not_Sun_Exposed_Suprapubic,HMP_TESLA,Cauchy_TESLA	protein phosphatase 1 regulatory inhibitor subunit 1B [Source:HGNC Symbol;Acc:HGNC:9287]
AgeInit		PNMT	Heart_Atrial_Appendage,Muscle_Skeletal,HMP_TESLA,Cauchy_TESLA	phenylethanolamine N-methyltransferase [Source:HGNC Symbol;Acc:HGNC:9160]
AgeInit		ATP5MC1	Heart_Atrial_Appendage,HMP_TESLA,Cauchy_TESLA	ATP synthase membrane subunit c locus 1 [Source:HGNC Symbol;Acc:HGNC:841]
AgeInit		MAPK8IP1P2	Cells_Transformed_fibroblasts,HMP_TESLA,Cauchy_TESLA	mitogen-activated protein kinase 8 interacting protein 1 pseudogene 2 [Source:HGNC Symbol;Acc:HGNC:52402]
AgeInit	20	NOL4L-DT	Testis,HMP_TESLA,Cauchy_TESLA	NOL4L divergent transcript [Source:HGNC Symbol;Acc:HGNC:44310]
AgeInit	21	YBEY	Breast_Mammary_Tissue,HMP_TESLA,Cauchy_TESLA	ybeY metalloendoribonuclease [Source:HGNC Symbol;Acc:HGNC:1299]

## Sheet: Suppl.Table 10a CigDay
Genes in Fine-mapping Credible Intervals ( CigDay )
Trait	Top gene in locus	Chr	Set #	Gene in Credible set (90%)	PIP	Tissue	Pvalue in TESLA	Chr	Description
CigDay	ZMYM1	1	Set1	ZMYM1	1	Adipose_Subcutaneous	1.93e-11	1	zinc finger MYM-type containing 1 [Source:HGNC Symbol;Acc:HGNC:26253]
CigDay	DALRD3	3	Set1	DALRD3	0.96		1.45e-13	3	DALR anticodon binding domain containing 3 [Source:HGNC Symbol;Acc:HGNC:25536]
CigDay			Set2	RNF123	1		0.979	3	ring finger protein 123 [Source:HGNC Symbol;Acc:HGNC:21148]
CigDay			Set3	HYAL3	1		0.0335	3	hyaluronidase 3 [Source:HGNC Symbol;Acc:HGNC:5322]
CigDay	LARS1	5	Set1	LARS1	1		8.83e-07	5	leucyl-tRNA synthetase 1 [Source:HGNC Symbol;Acc:HGNC:6512]
CigDay	CELF2	10	Set1	CELF2	1		1.6e-06	10	CUGBP Elav-like family member 2 [Source:HGNC Symbol;Acc:HGNC:2550]
CigDay	PACSIN3	11	Set1	PACSIN3	0.81		2.12e-07	11	protein kinase C and casein kinase substrate in neurons 3 [Source:HGNC Symbol;Acc:HGNC:8572]
CigDay			Set1	MADD	0.13		1.41e-06	11	MAP kinase activating death domain [Source:HGNC Symbol;Acc:HGNC:6766]
CigDay	XRCC3	14	Set1	XRCC3	1		1.41e-08	14	X-ray repair cross complementing 3 [Source:HGNC Symbol;Acc:HGNC:12830]
CigDay	PSMA4	15	Set1	PSMA4	1		2.28e-60	15	proteasome 20S subunit alpha 4 [Source:HGNC Symbol;Acc:HGNC:9533]
CigDay	COG4	16	Set1	CLEC18A	0.19		8.38e-07	16	C-type lectin domain family 18 member A [Source:HGNC Symbol;Acc:HGNC:30388]
CigDay			Set1	COG4	0.75		2.04e-07	16	component of oligomeric golgi complex 4 [Source:HGNC Symbol;Acc:HGNC:18620]
CigDay	CYP2B7P	19	Set1	CYP2B7P	1		1.15e-41	19	cytochrome P450 family 2 subfamily B member 7, pseudogene [Source:HGNC Symbol;Acc:HGNC:2616]
CigDay			Set2	CAPN12	1		0.403	19	calpain 12 [Source:HGNC Symbol;Acc:HGNC:13249]
CigDay			Set3	PRX	1		0.399	19	periaxin [Source:HGNC Symbol;Acc:HGNC:13797]
CigDay	DALRD3	3	Set1	DALRD3	1	Adipose_Visceral_Omentum	3.88e-13	3	DALR anticodon binding domain containing 3 [Source:HGNC Symbol;Acc:HGNC:25536]
CigDay			Set2	PTH1R	1		0.967	3	parathyroid hormone 1 receptor [Source:HGNC Symbol;Acc:HGNC:9608]
CigDay			Set3	MRPS18AP1	1		0.00154	3	mitochondrial ribosomal protein S18A pseudogene 1 [Source:HGNC Symbol;Acc:HGNC:29740]
CigDay	LARS1	5	Set1	LARS1	1		1.28e-06	5	leucyl-tRNA synthetase 1 [Source:HGNC Symbol;Acc:HGNC:6512]
CigDay	ZFPM2	8	Set1	ZFPM2	1		1.01e-06	8	zinc finger protein, FOG family member 2 [Source:HGNC Symbol;Acc:HGNC:16700]
CigDay	ATG13	11	Set1	ATG13	0.78		1.56e-06	11	autophagy related 13 [Source:HGNC Symbol;Acc:HGNC:29091]
CigDay			Set1	PSMC3	0.15		9.06e-06	11	proteasome 26S subunit, ATPase 3 [Source:HGNC Symbol;Acc:HGNC:9549]
CigDay	PPP1R13B	14	Set1	PPP1R13B	1		1.82e-08	14	protein phosphatase 1 regulatory subunit 13B [Source:HGNC Symbol;Acc:HGNC:14950]
CigDay	PSMA4	15	Set1	PSMA4	1		7.52e-104	15	proteasome 20S subunit alpha 4 [Source:HGNC Symbol;Acc:HGNC:9533]
CigDay	SPATA33	16	Set1	SPATA33	1		5.4e-09	16	spermatogenesis associated 33 [Source:HGNC Symbol;Acc:HGNC:26463]
CigDay	C19orf54	19	Set1	C19orf54	0.72		2.07e-19	19	chromosome 19 open reading frame 54 [Source:HGNC Symbol;Acc:HGNC:24758]
CigDay			Set1	CYP2B7P	0.28		5.5e-19	19	cytochrome P450 family 2 subfamily B member 7, pseudogene [Source:HGNC Symbol;Acc:HGNC:2616]
CigDay			Set2	CYP2B7P	0.99		5.5e-19	19	cytochrome P450 family 2 subfamily B member 7, pseudogene [Source:HGNC Symbol;Acc:HGNC:2616]
CigDay	ZMYM1	1	Set1	ZMYM1	1	Adrenal_Gland	5e-10	1	zinc finger MYM-type containing 1 [Source:HGNC Symbol;Acc:HGNC:26253]
CigDay	WDR6	3	Set1	WDR6	1		1.64e-12	3	WD repeat domain 6 [Source:HGNC Symbol;Acc:HGNC:12758]
CigDay	SLC9B1	4	Set1	SLC9B1	1		5.89e-07	4	solute carrier family 9 member B1 [Source:HGNC Symbol;Acc:HGNC:24244]
CigDay	LARS1	5	Set1	LARS1	1		1.81e-06	5	leucyl-tRNA synthetase 1 [Source:HGNC Symbol;Acc:HGNC:6512]
CigDay	NNMT	11	Set1	NNMT	1		1.74e-11	11	nicotinamide N-methyltransferase [Source:HGNC Symbol;Acc:HGNC:7861]
CigDay	ADAMTS7P3	15	Set1	ADAMTS7P3	1		3.36e-28	15	ADAMTS7 pseudogene 3 [Source:HGNC Symbol;Acc:HGNC:49409]
CigDay			Set2	PSMA4	0.98		1.63e-13	15	proteasome 20S subunit alpha 4 [Source:HGNC Symbol;Acc:HGNC:9533]
CigDay	SULT1A2	16	Set1	SULT1A2	0.91		4.95e-07	16	sulfotransferase family 1A member 2 [Source:HGNC Symbol;Acc:HGNC:11454]
CigDay	NOL4L	20	Set1	NOL4L	1		1.31e-13	20	nucleolar protein 4 like [Source:HGNC Symbol;Acc:HGNC:16106]
CigDay	ZMYM1	1	Set1	ZMYM1	1	Artery_Aorta	1.62e-11	1	zinc finger MYM-type containing 1 [Source:HGNC Symbol;Acc:HGNC:26253]
CigDay	P4HTM	3	Set1	AMT	0.19		1.7e-10	3	aminomethyltransferase [Source:HGNC Symbol;Acc:HGNC:473]
CigDay			Set1	P4HTM	0.74		4.25e-11	3	prolyl 4-hydroxylase, transmembrane [Source:HGNC Symbol;Acc:HGNC:28858]
CigDay			Set2	CCDC36	0.46		6.65e-10	3	coiled-coil domain containing 36 [Source:HGNC Symbol;Acc:HGNC:27945]
CigDay			Set2	AMT	0.46		1.7e-10	3	aminomethyltransferase [Source:HGNC Symbol;Acc:HGNC:473]
CigDay	KRT8P46	4	Set1	LRRC37A15P	0.09		3.99e-06	4	leucine rich repeat containing 37 member A15, pseudogene [Source:HGNC Symbol;Acc:HGNC:43819]
CigDay			Set1	KRT8P46	0.89		3.59e-07	4	keratin 8 pseudogene 46 [Source:HGNC Symbol;Acc:HGNC:39880]
CigDay	LARS1	5	Set1	LARS1	1		1.51e-06	5	leucyl-tRNA synthetase 1 [Source:HGNC Symbol;Acc:HGNC:6512]
CigDay	MADD	11	Set1	MADD	1		4.18e-07	11	MAP kinase activating death domain [Source:HGNC Symbol;Acc:HGNC:6766]
CigDay	ADAMTS7	15	Set1	ADAMTS7	1		3.17e-42	15	ADAM metallopeptidase with thrombospondin type 1 motif 7 [Source:HGNC Symbol;Acc:HGNC:223]
CigDay			Set2	ARNT2	0.99		0.774	15	aryl hydrocarbon receptor nuclear translocator 2 [Source:HGNC Symbol;Acc:HGNC:16876]
CigDay			Set3	PSMA4	1		4.66e-15	15	proteasome 20S subunit alpha 4 [Source:HGNC Symbol;Acc:HGNC:9533]
CigDay	NPIPB7	16	Set1	NPIPB7	0.98		3.38e-08	16	nuclear pore complex interacting protein family member B7 [Source:HGNC Symbol;Acc:HGNC:33832]
CigDay	LTBP4	19	Set1	LTBP4	0.83		1.26e-11	19	latent transforming growth factor beta binding protein 4 [Source:HGNC Symbol;Acc:HGNC:6717]
CigDay			Set1	C19orf54	0.17		6.2e-11	19	chromosome 19 open reading frame 54 [Source:HGNC Symbol;Acc:HGNC:24758]
CigDay	ZMYM1	1	Set1	ZMYM1	1	Artery_Coronary	2.59e-10	1	zinc finger MYM-type containing 1 [Source:HGNC Symbol;Acc:HGNC:26253]
CigDay	AMT	3	Set1	AMT	1		4.22e-13	3	aminomethyltransferase [Source:HGNC Symbol;Acc:HGNC:473]
CigDay	ADAMTS7	15	Set1	ADAMTS7	1		5.54e-59	15	ADAM metallopeptidase with thrombospondin type 1 motif 7 [Source:HGNC Symbol;Acc:HGNC:223]
CigDay			Set2	CHRNA5	1		1.26e-54	15	cholinergic receptor nicotinic alpha 5 subunit [Source:HGNC Symbol;Acc:HGNC:1959]
CigDay	NPIPB9	16	Set1	NPIPB9	0.99		4.8e-08	16	nuclear pore complex interacting protein family member B9 [Source:HGNC Symbol;Acc:HGNC:41987]
CigDay	CYP2T1P	19	Set1	CYP2T1P	1		1.45e-48	19	cytochrome P450 family 2 subfamily T member 1, pseudogene [Source:HGNC Symbol;Acc:HGNC:18852]
CigDay	ZMYM1	1	Set1	ZMYM1	1	Artery_Tibial	2.72e-08	1	zinc finger MYM-type containing 1 [Source:HGNC Symbol;Acc:HGNC:26253]
CigDay	P4HTM	3	Set1	NCKIPSD	0.39		3.66e-12	3	NCK interacting protein with SH3 domain [Source:HGNC Symbol;Acc:HGNC:15486]
CigDay			Set1	P4HTM	0.61		2.29e-12	3	prolyl 4-hydroxylase, transmembrane [Source:HGNC Symbol;Acc:HGNC:28858]
CigDay			Set2	IP6K1	0.99		0.975	3	inositol hexakisphosphate kinase 1 [Source:HGNC Symbol;Acc:HGNC:18360]
CigDay			Set3	WDR6	1		1.22e-09	3	WD repeat domain 6 [Source:HGNC Symbol;Acc:HGNC:12758]
CigDay	LARS1	5	Set1	LARS1	0.99		1.64e-06	5	leucyl-tRNA synthetase 1 [Source:HGNC Symbol;Acc:HGNC:6512]
CigDay	MDK	11	Set1	MDK	0.97		1.03e-09	11	midkine [Source:HGNC Symbol;Acc:HGNC:6972]
CigDay	XRCC3	14	Set1	XRCC3	1		1.89e-08	14	X-ray repair cross complementing 3 [Source:HGNC Symbol;Acc:HGNC:12830]
CigDay	CHRNA5	15	Set1	CHRNA5	1		2.79e-78	15	cholinergic receptor nicotinic alpha 5 subunit [Source:HGNC Symbol;Acc:HGNC:1959]
CigDay			Set2	ADAMTS7	1		8.85e-69	15	ADAM metallopeptidase with thrombospondin type 1 motif 7 [Source:HGNC Symbol;Acc:HGNC:223]
CigDay	NUPR1	16	Set1	NUPR1	0.39		3.75e-07	16	nuclear protein 1, transcriptional regulator [Source:HGNC Symbol;Acc:HGNC:29990]
CigDay			Set1	SGF29	0.14		1.05e-06	16	SAGA complex associated factor 29 [Source:HGNC Symbol;Acc:HGNC:25156]
CigDay			Set1	TUFM	0.07		2.26e-06	16	Tu translation elongation factor, mitochondrial [Source:HGNC Symbol;Acc:HGNC:12420]
CigDay			Set1	EIF3CL	0.12		1.29e-06	16	eukaryotic translation initiation factor 3 subunit C like [Source:HGNC Symbol;Acc:HGNC:26347]
CigDay			Set1	NPIPB7	0.23		6.48e-07	16	nuclear pore complex interacting protein family member B7 [Source:HGNC Symbol;Acc:HGNC:33832]
CigDay	CYP2G1P	19	Set1	CYP2G1P	1		1.63e-54	19	cytochrome P450 family 2 subfamily G member 1, pseudogene [Source:HGNC Symbol;Acc:HGNC:2633]
CigDay	NCKIPSD	3	Set1	NCKIPSD	1	Brain_Amygdala	2.77e-13	3	NCK interacting protein with SH3 domain [Source:HGNC Symbol;Acc:HGNC:15486]
CigDay	DDB2	11	Set1	DDB2	1		1.84e-06	11	damage specific DNA binding protein 2 [Source:HGNC Symbol;Acc:HGNC:2718]
CigDay	CHRNA5	15	Set1	CHRNA5	1		4.78e-50	15	cholinergic receptor nicotinic alpha 5 subunit [Source:HGNC Symbol;Acc:HGNC:1959]
CigDay	SH3D21	1	Set1	SH3D21	1	Brain_Anterior_cingulate_cortex_BA24	2.77e-07	1	SH3 domain containing 21 [Source:HGNC Symbol;Acc:HGNC:26236]
CigDay	WDR6	3	Set1	WDR6	0.93		4.17e-10	3	WD repeat domain 6 [Source:HGNC Symbol;Acc:HGNC:12758]
CigDay	CTSL	9	Set1	CTSL	1		7.98e-08	9	cathepsin L [Source:HGNC Symbol;Acc:HGNC:2537]
CigDay	CHRNA5	15	Set1	CHRNA5	1		1.02e-49	15	cholinergic receptor nicotinic alpha 5 subunit [Source:HGNC Symbol;Acc:HGNC:1959]
CigDay			Set2	ADAMTS7	1		1e-38	15	ADAM metallopeptidase with thrombospondin type 1 motif 7 [Source:HGNC Symbol;Acc:HGNC:223]
CigDay			Set3	CTXND1	1		0.418	15	cortexin domain containing 1 [Source:HGNC Symbol;Acc:HGNC:50507]
CigDay	GAS8-AS1	16	Set1	GAS8-AS1	0.99		2.91e-08	16	GAS8 antisense RNA 1 [Source:HGNC Symbol;Acc:HGNC:1197]
CigDay	SPTBN4	19	Set1	SPTBN4	0.91		3.16e-08	19	spectrin beta, non-erythrocytic 4 [Source:HGNC Symbol;Acc:HGNC:14896]
CigDay	CTSS	1	Set1	CTSS	0.99	Brain_Caudate_basal_ganglia	1.52e-07	1	cathepsin S [Source:HGNC Symbol;Acc:HGNC:2545]
CigDay	GPX1	3	Set1	GPX1	0.99		5.45e-13	3	glutathione peroxidase 1 [Source:HGNC Symbol;Acc:HGNC:4553]
CigDay	CHRNA5	15	Set1	CHRNA5	1		6.57e-61	15	cholinergic receptor nicotinic alpha 5 subunit [Source:HGNC Symbol;Acc:HGNC:1959]
CigDay			Set2	CIB2	1		0.869	15	calcium and integrin binding family member 2 [Source:HGNC Symbol;Acc:HGNC:24579]
CigDay	LINC02166	16	Set1	LINC02166	1		4.64e-10	16	long intergenic non-protein coding RNA 2166 [Source:HGNC Symbol;Acc:HGNC:53027]
CigDay	SIRT6	19	Set1	SIRT6	1		7.69e-08	19	sirtuin 6 [Source:HGNC Symbol;Acc:HGNC:14934]
CigDay	AMT	3	Set1	AMT	1	Brain_Cerebellar_Hemisphere	4.74e-11	3	aminomethyltransferase [Source:HGNC Symbol;Acc:HGNC:473]
CigDay	LRRC37A15P	4	Set1	LRRC37A15P	1		9.37e-08	4	leucine rich repeat containing 37 member A15, pseudogene [Source:HGNC Symbol;Acc:HGNC:43819]
CigDay	CHRNA2	8	Set1	CHRNA2	1		6.8e-11	8	cholinergic receptor nicotinic alpha 2 subunit [Source:HGNC Symbol;Acc:HGNC:1956]
CigDay	PSMC3	11	Set1	PSMC3	0.99		1.48e-06	11	proteasome 26S subunit, ATPase 3 [Source:HGNC Symbol;Acc:HGNC:9549]
CigDay	CHRNA5	15	Set1	CHRNA5	1		1.43e-48	15	cholinergic receptor nicotinic alpha 5 subunit [Source:HGNC Symbol;Acc:HGNC:1959]
CigDay	EXOSC6	16	Set1	SMG1P7	0.29		1.43e-06	16	SMG1 pseudogene 7 [Source:HGNC Symbol;Acc:HGNC:49864]
CigDay			Set1	EXOSC6	0.66		6.16e-07	16	exosome component 6 [Source:HGNC Symbol;Acc:HGNC:19055]
CigDay	C19orf54	19	Set1	C19orf54	1		1.67e-10	19	chromosome 19 open reading frame 54 [Source:HGNC Symbol;Acc:HGNC:24758]
CigDay	WASH2P	2	Set1	WASH2P	1	Brain_Cerebellum	8.18e-07	2	WASP family homolog 2, pseudogene [Source:HGNC Symbol;Acc:HGNC:33145]
CigDay	NCKIPSD	3	Set1	NCKIPSD	1		7.69e-12	3	NCK interacting protein with SH3 domain [Source:HGNC Symbol;Acc:HGNC:15486]
CigDay			Set2	INKA1	0.97		0.432	3	inka box actin regulator 1 [Source:HGNC Symbol;Acc:HGNC:32480]
CigDay			Set3	USP4	1		0.016	3	ubiquitin specific peptidase 4 [Source:HGNC Symbol;Acc:HGNC:12627]
CigDay	GRK4	4	Set1	GRK4	1		2.41e-06	4	G protein-coupled receptor kinase 4 [Source:HGNC Symbol;Acc:HGNC:4543]
CigDay	LARS1	5	Set1	LARS1	1		1.86e-06	5	leucyl-tRNA synthetase 1 [Source:HGNC Symbol;Acc:HGNC:6512]
CigDay	PTDSS1	8	Set1	PTDSS1	1		2.16e-06	8	phosphatidylserine synthase 1 [Source:HGNC Symbol;Acc:HGNC:9587]
CigDay	PACSIN3	11	Set1	PACSIN3	1		4.58e-08	11	protein kinase C and casein kinase substrate in neurons 3 [Source:HGNC Symbol;Acc:HGNC:8572]
CigDay	TDRD9	14	Set1	TDRD9	1		8.28e-08	14	tudor domain containing 9 [Source:HGNC Symbol;Acc:HGNC:20122]
CigDay	CHRNA5	15	Set1	CHRNA5	1		2.08e-44	15	cholinergic receptor nicotinic alpha 5 subunit [Source:HGNC Symbol;Acc:HGNC:1959]
CigDay			Set2	SH2D7	1		0.789	15	SH2 domain containing 7 [Source:HGNC Symbol;Acc:HGNC:34549]
CigDay			Set3	ADAMTS7	1		2.22e-16	15	ADAM metallopeptidase with thrombospondin type 1 motif 7 [Source:HGNC Symbol;Acc:HGNC:223]
CigDay	SPATA33	16	Set1	SPATA33	1		1.5e-07	16	spermatogenesis associated 33 [Source:HGNC Symbol;Acc:HGNC:26463]
CigDay	SPTBN4	19	Set1	SPTBN4	1		2.31e-14	19	spectrin beta, non-erythrocytic 4 [Source:HGNC Symbol;Acc:HGNC:14896]
CigDay			Set2	FBXO17	0.51		0.582	19	F-box protein 17 [Source:HGNC Symbol;Acc:HGNC:18754]
CigDay			Set2	C19orf54	0.48		0.625	19	chromosome 19 open reading frame 54 [Source:HGNC Symbol;Acc:HGNC:24758]
CigDay			Set3	C19orf54	1		0.625	19	chromosome 19 open reading frame 54 [Source:HGNC Symbol;Acc:HGNC:24758]
CigDay	DNMT3B	20	Set1	DNMT3B	1		3.19e-08	20	DNA methyltransferase 3 beta [Source:HGNC Symbol;Acc:HGNC:2979]
CigDay	NCKIPSD	3	Set1	NCKIPSD	0.51	Brain_Cortex	8.64e-11	3	NCK interacting protein with SH3 domain [Source:HGNC Symbol;Acc:HGNC:15486]
CigDay			Set1	GPX1	0.48		9.17e-11	3	glutathione peroxidase 1 [Source:HGNC Symbol;Acc:HGNC:4553]
CigDay			Set2	GPX1	1		9.17e-11	3	glutathione peroxidase 1 [Source:HGNC Symbol;Acc:HGNC:4553]
CigDay	GRK4	4	Set1	GRK4	1		1.42e-06	4	G protein-coupled receptor kinase 4 [Source:HGNC Symbol;Acc:HGNC:4543]
CigDay	GALNT18	11	Set1	GALNT18	1		9.09e-09	11	polypeptide N-acetylgalactosaminyltransferase 18 [Source:HGNC Symbol;Acc:HGNC:30488]
CigDay	CHRNA5	15	Set1	CHRNA5	1		9.43e-41	15	cholinergic receptor nicotinic alpha 5 subunit [Source:HGNC Symbol;Acc:HGNC:1959]
CigDay	NPIPB7	16	Set1	NPIPB9	0.27		1.24e-07	16	nuclear pore complex interacting protein family member B9 [Source:HGNC Symbol;Acc:HGNC:41987]
CigDay			Set1	NPIPB7	0.73		4.34e-08	16	nuclear pore complex interacting protein family member B7 [Source:HGNC Symbol;Acc:HGNC:33832]
CigDay	SIRT6	19	Set1	SIRT6	0.97		2.26e-07	19	sirtuin 6 [Source:HGNC Symbol;Acc:HGNC:14934]
CigDay	ASIP	20	Set1	ASIP	1		4.47e-08	20	agouti signaling protein [Source:HGNC Symbol;Acc:HGNC:745]
CigDay	DDX17	22	Set1	DDX17	1		1.01e-06	22	DEAD-box helicase 17 [Source:HGNC Symbol;Acc:HGNC:2740]
CigDay	NCKIPSD	3	Set1	NCKIPSD	1	Brain_Frontal_Cortex_BA9	4.7e-11	3	NCK interacting protein with SH3 domain [Source:HGNC Symbol;Acc:HGNC:15486]
CigDay	CHRNA5	15	Set1	CHRNA5	1		6.14e-41	15	cholinergic receptor nicotinic alpha 5 subunit [Source:HGNC Symbol;Acc:HGNC:1959]
CigDay	NPIPB7	16	Set1	NPIPB7	1		2.01e-07	16	nuclear pore complex interacting protein family member B7 [Source:HGNC Symbol;Acc:HGNC:33832]
CigDay	NCKIPSD	3	Set1	NCKIPSD	0.56	Brain_Hippocampus	2.2e-09	3	NCK interacting protein with SH3 domain [Source:HGNC Symbol;Acc:HGNC:15486]
CigDay			Set1	AMT	0.26		4.86e-09	3	aminomethyltransferase [Source:HGNC Symbol;Acc:HGNC:473]
CigDay			Set1	CCDC71	0.17		7.39e-09	3	coiled-coil domain containing 71 [Source:HGNC Symbol;Acc:HGNC:25760]
CigDay	CHRNA5	15	Set1	CHRNA5	1		1.15e-16	15	cholinergic receptor nicotinic alpha 5 subunit [Source:HGNC Symbol;Acc:HGNC:1959]
CigDay	GAS8	16	Set1	GAS8	0.93		2.29e-11	16	growth arrest specific 8 [Source:HGNC Symbol;Acc:HGNC:4166]
CigDay	SNRPA	19	Set1	SNRPA	1		1.96e-29	19	small nuclear ribonucleoprotein polypeptide A [Source:HGNC Symbol;Acc:HGNC:11151]
CigDay	APH1A	1	Set1	APH1A	0.98	Brain_Hypothalamus	1.59e-06	1	aph-1 homolog A, gamma-secretase subunit [Source:HGNC Symbol;Acc:HGNC:29509]
CigDay	ORC4	2	Set1	ORC4	1		3.04e-07	2	origin recognition complex subunit 4 [Source:HGNC Symbol;Acc:HGNC:8490]
CigDay	NCKIPSD	3	Set1	NCKIPSD	1		1.01e-11	3	NCK interacting protein with SH3 domain [Source:HGNC Symbol;Acc:HGNC:15486]
CigDay	HEY1	8	Set1	HEY1	1		8.15e-07	8	hes related family bHLH transcription factor with YRPW motif 1 [Source:HGNC Symbol;Acc:HGNC:4880]
CigDay	CRABP1	15	Set1	CRABP1	1		1.09e-65	15	cellular retinoic acid binding protein 1 [Source:HGNC Symbol;Acc:HGNC:2338]
CigDay			Set2	LINGO1	1		0.1	15	leucine rich repeat and Ig domain containing 1 [Source:HGNC Symbol;Acc:HGNC:21205]
CigDay			Set3	CHRNA5	0.97		6.58e-39	15	cholinergic receptor nicotinic alpha 5 subunit [Source:HGNC Symbol;Acc:HGNC:1959]
CigDay	CYP2A7	19	Set1	CYP2A7	1		2.42e-09	19	cytochrome P450 family 2 subfamily A member 7 [Source:HGNC Symbol;Acc:HGNC:2611]
CigDay	LINC01114	2	Set1	LINC01114	1	Brain_Nucleus_accumbens_basal_ganglia	1.94e-06	2	long intergenic non-protein coding RNA 1114 [Source:HGNC Symbol;Acc:HGNC:49245]
CigDay	NCKIPSD	3	Set1	NCKIPSD	1		1.28e-10	3	NCK interacting protein with SH3 domain [Source:HGNC Symbol;Acc:HGNC:15486]
CigDay	PSMA4	15	Set1	PSMA4	1		2.37e-23	15	proteasome 20S subunit alpha 4 [Source:HGNC Symbol;Acc:HGNC:9533]
CigDay			Set2	SH2D7	0.98		0.96	15	SH2 domain containing 7 [Source:HGNC Symbol;Acc:HGNC:34549]
CigDay			Set3	PSTPIP1	1		0.00117	15	proline-serine-threonine phosphatase interacting protein 1 [Source:HGNC Symbol;Acc:HGNC:9580]
CigDay	NCKIPSD	3	Set1	NCKIPSD	0.99	Brain_Putamen_basal_ganglia	2.26e-14	3	NCK interacting protein with SH3 domain [Source:HGNC Symbol;Acc:HGNC:15486]
CigDay			Set2	WDR6	1		3.65e-12	3	WD repeat domain 6 [Source:HGNC Symbol;Acc:HGNC:12758]
CigDay	PSMA4	15	Set1	PSMA4	1		9.56e-63	15	proteasome 20S subunit alpha 4 [Source:HGNC Symbol;Acc:HGNC:9533]
CigDay			Set2	MTHFS	1		0.961	15	methenyltetrahydrofolate synthetase [Source:HGNC Symbol;Acc:HGNC:7437]
CigDay	SIRT6	19	Set1	SIRT6	1		1e-06	19	sirtuin 6 [Source:HGNC Symbol;Acc:HGNC:14934]
CigDay	AMT	3	Set1	AMT	1	Brain_Spinal_cord_cervical_c-1	1.84e-09	3	aminomethyltransferase [Source:HGNC Symbol;Acc:HGNC:473]
CigDay	CHRNA5	15	Set1	CHRNA5	1		5.15e-53	15	cholinergic receptor nicotinic alpha 5 subunit [Source:HGNC Symbol;Acc:HGNC:1959]
CigDay	TMA7	3	Set1	TMA7	0.99	Brain_Substantia_nigra	8.17e-13	3	translation machinery associated 7 homolog [Source:HGNC Symbol;Acc:HGNC:26932]
CigDay			Set2	ARIH2	1		2.99e-09	3	ariadne RBR E3 ubiquitin protein ligase 2 [Source:HGNC Symbol;Acc:HGNC:690]
CigDay	PSMA4	15	Set1	PSMA4	1		1.3e-152	15	proteasome 20S subunit alpha 4 [Source:HGNC Symbol;Acc:HGNC:9533]
CigDay			Set2	CRABP1	1		0.00114	15	cellular retinoic acid binding protein 1 [Source:HGNC Symbol;Acc:HGNC:2338]
CigDay			Set3	ANKRD34C-AS1	1		5.93e-31	15	ANKRD34C antisense RNA 1 [Source:HGNC Symbol;Acc:HGNC:48618]
CigDay	GAS8	16	Set1	GAS8	1		2.57e-11	16	growth arrest specific 8 [Source:HGNC Symbol;Acc:HGNC:4166]
CigDay	CYP2A7	19	Set1	CYP2A7	1		3.49e-14	19	cytochrome P450 family 2 subfamily A member 7 [Source:HGNC Symbol;Acc:HGNC:2611]
CigDay	SEMA6C	1	Set1	SEMA6C	1	Breast_Mammary_Tissue	1.64e-06	1	semaphorin 6C [Source:HGNC Symbol;Acc:HGNC:10740]
CigDay	P4HTM	3	Set1	P4HTM	1		8.03e-10	3	prolyl 4-hydroxylase, transmembrane [Source:HGNC Symbol;Acc:HGNC:28858]
CigDay	UPK3B	7	Set1	SPDYE5	0.1		1.09e-05	7	speedy/RINGO cell cycle regulator family member E5 [Source:HGNC Symbol;Acc:HGNC:35464]
CigDay			Set1	UPK3B	0.88		1.07e-06	7	uroplakin 3B [Source:HGNC Symbol;Acc:HGNC:21444]
CigDay	MMAB	12	Set1	MMAB	1		1.83e-06	12	metabolism of cobalamin associated B [Source:HGNC Symbol;Acc:HGNC:19331]
CigDay	XRCC3	14	Set1	XRCC3	0.98		6.64e-08	14	X-ray repair cross complementing 3 [Source:HGNC Symbol;Acc:HGNC:12830]
CigDay	CHRNA5	15	Set1	CHRNA5	1		2.59e-51	15	cholinergic receptor nicotinic alpha 5 subunit [Source:HGNC Symbol;Acc:HGNC:1959]
CigDay	LINC02166	16	Set1	LINC02166	0.94		1.17e-07	16	long intergenic non-protein coding RNA 2166 [Source:HGNC Symbol;Acc:HGNC:53027]
CigDay	PSMG1	21	Set1	PSMG1	1		5e-07	21	proteasome assembly chaperone 1 [Source:HGNC Symbol;Acc:HGNC:3043]
CigDay	PHC2	1	Set1	PHC2	1	Cells_EBV-transformed_lymphocytes	1.92e-06	1	polyhomeotic homolog 2 [Source:HGNC Symbol;Acc:HGNC:3183]
CigDay	WDR6	3	Set1	WDR6	1		7.32e-10	3	WD repeat domain 6 [Source:HGNC Symbol;Acc:HGNC:12758]
CigDay	LRRC37A15P	4	Set1	LRRC37A15P	1		2.9e-07	4	leucine rich repeat containing 37 member A15, pseudogene [Source:HGNC Symbol;Acc:HGNC:43819]
CigDay	PSMA4	15	Set1	PSMA4	1		2.09e-195	15	proteasome 20S subunit alpha 4 [Source:HGNC Symbol;Acc:HGNC:9533]
CigDay	CDC37P1	16	Set1	EIF3C	0.44		1.75e-07	16	eukaryotic translation initiation factor 3 subunit C [Source:HGNC Symbol;Acc:HGNC:3279]
CigDay			Set1	CDC37P1	0.56		1.37e-07	16	cell division cycle 37 pseudogene 1 [Source:HGNC Symbol;Acc:HGNC:34406]
CigDay	CYP2B7P	19	Set1	CYP2B7P	0.98		1.17e-10	19	cytochrome P450 family 2 subfamily B member 7, pseudogene [Source:HGNC Symbol;Acc:HGNC:2616]
CigDay	ARIH2	3	Set1	ARIH2	0.92	Cells_Transformed_fibroblasts	4.07e-12	3	ariadne RBR E3 ubiquitin protein ligase 2 [Source:HGNC Symbol;Acc:HGNC:690]
CigDay			Set2	WDR6	0.15		2.86e-09	3	WD repeat domain 6 [Source:HGNC Symbol;Acc:HGNC:12758]
CigDay			Set2	AMT	0.85		1e-10	3	aminomethyltransferase [Source:HGNC Symbol;Acc:HGNC:473]
CigDay			Set3	P4HTM	0.94		0.00318	3	prolyl 4-hydroxylase, transmembrane [Source:HGNC Symbol;Acc:HGNC:28858]
CigDay	UBE2D3	4	Set1	MANBA	0.15		2.03e-06	4	mannosidase beta [Source:HGNC Symbol;Acc:HGNC:6831]
CigDay			Set1	UBE2D3	0.83		3.42e-07	4	ubiquitin conjugating enzyme E2 D3 [Source:HGNC Symbol;Acc:HGNC:12476]
CigDay	LARS1	5	Set1	LARS1	1		1.5e-06	5	leucyl-tRNA synthetase 1 [Source:HGNC Symbol;Acc:HGNC:6512]
CigDay	ATG13	11	Set1	ATG13	1		5.9e-11	11	autophagy related 13 [Source:HGNC Symbol;Acc:HGNC:29091]
CigDay	XRCC3	14	Set1	COA8	0.29		5.77e-06	14	cytochrome c oxidase assembly factor 8 [Source:HGNC Symbol;Acc:HGNC:20492]
CigDay			Set1	XRCC3	0.71		2.22e-06	14	X-ray repair cross complementing 3 [Source:HGNC Symbol;Acc:HGNC:12830]
CigDay	PSMA4	15	Set1	PSMA4	1		4.48e-270	15	proteasome 20S subunit alpha 4 [Source:HGNC Symbol;Acc:HGNC:9533]
CigDay			Set2	MINAR1	1		0.0142	15	membrane integral NOTCH2 associated receptor 1 [Source:HGNC Symbol;Acc:HGNC:29172]
CigDay			Set3	ADAMTS7P3	1		1.24e-59	15	ADAMTS7 pseudogene 3 [Source:HGNC Symbol;Acc:HGNC:49409]
CigDay	CPNE7	16	Set1	CPNE7	0.98		2e-06	16	copine 7 [Source:HGNC Symbol;Acc:HGNC:2320]
CigDay	C19orf54	19	Set1	C19orf54	1		3.52e-11	19	chromosome 19 open reading frame 54 [Source:HGNC Symbol;Acc:HGNC:24758]
CigDay	TM9SF4	20	Set1	TM9SF4	1		8.38e-09	20	transmembrane 9 superfamily member 4 [Source:HGNC Symbol;Acc:HGNC:30797]
CigDay	ZMYM1	1	Set1	ZMYM1	1	Colon_Sigmoid	2.45e-10	1	zinc finger MYM-type containing 1 [Source:HGNC Symbol;Acc:HGNC:26253]
CigDay	NCKIPSD	3	Set1	NCKIPSD	0.98		1.72e-12	3	NCK interacting protein with SH3 domain [Source:HGNC Symbol;Acc:HGNC:15486]
CigDay			Set2	FCF1P2	0.99		0.436	3	FCF1 pseudogene 2 [Source:HGNC Symbol;Acc:HGNC:44614]
CigDay			Set3	PRSS45P	1		0.00642	3	serine protease 45, pseudogene [Source:HGNC Symbol;Acc:HGNC:30717]
CigDay	LARS1	5	Set1	LARS1	1		1.32e-06	5	leucyl-tRNA synthetase 1 [Source:HGNC Symbol;Acc:HGNC:6512]
CigDay	LINC01289	8	Set1	LINC01289	1		2.3e-07	8	long intergenic non-protein coding RNA 1289 [Source:HGNC Symbol;Acc:HGNC:50354]
CigDay	MADD	11	Set1	MADD	1		2.14e-06	11	MAP kinase activating death domain [Source:HGNC Symbol;Acc:HGNC:6766]
CigDay	KCTD10	12	Set1	KCTD10	1		1.42e-06	12	potassium channel tetramerization domain containing 10 [Source:HGNC Symbol;Acc:HGNC:23236]
CigDay	CHRNA3	15	Set1	CHRNA3	1		6.52e-275	15	cholinergic receptor nicotinic alpha 3 subunit [Source:HGNC Symbol;Acc:HGNC:1957]
CigDay			Set2	CTXND1	1		0.755	15	cortexin domain containing 1 [Source:HGNC Symbol;Acc:HGNC:50507]
CigDay			Set3	PEAK1	0.99		0.383	15	pseudopodium enriched atypical kinase 1 [Source:HGNC Symbol;Acc:HGNC:29431]
CigDay	CDK10	16	Set1	CDK10	1		1.62e-07	16	cyclin dependent kinase 10 [Source:HGNC Symbol;Acc:HGNC:1770]
CigDay	C19orf54	19	Set1	C19orf54	1		4.24e-36	19	chromosome 19 open reading frame 54 [Source:HGNC Symbol;Acc:HGNC:24758]
CigDay			Set2	MIA	0.78		1.84e-20	19	MIA SH3 domain containing [Source:HGNC Symbol;Acc:HGNC:7076]
CigDay			Set2	CNFN	0.22		0.563	19	cornifelin [Source:HGNC Symbol;Acc:HGNC:30183]
CigDay	SEMA6C	1	Set1	SEMA6C	1	Colon_Transverse	5.74e-09	1	semaphorin 6C [Source:HGNC Symbol;Acc:HGNC:10740]
CigDay	WDR6	3	Set1	WDR6	0.89		2e-10	3	WD repeat domain 6 [Source:HGNC Symbol;Acc:HGNC:12758]
CigDay			Set1	AMT	0.07		2.71e-09	3	aminomethyltransferase [Source:HGNC Symbol;Acc:HGNC:473]
CigDay			Set2	AMT	0.96		2.71e-09	3	aminomethyltransferase [Source:HGNC Symbol;Acc:HGNC:473]
CigDay	GRK4	4	Set1	GRK4	1		3.62e-07	4	G protein-coupled receptor kinase 4 [Source:HGNC Symbol;Acc:HGNC:4543]
CigDay	LARS1	5	Set1	LARS1	1		2.39e-06	5	leucyl-tRNA synthetase 1 [Source:HGNC Symbol;Acc:HGNC:6512]
CigDay	LINC01289	8	Set1	LINC01289	1		1.29e-08	8	long intergenic non-protein coding RNA 1289 [Source:HGNC Symbol;Acc:HGNC:50354]
CigDay	MARCHF5	10	Set1	MARCHF5	1		3.77e-08	10	membrane associated ring-CH-type finger 5 [Source:HGNC Symbol;Acc:HGNC:26025]
CigDay	MMAB	12	Set1	MMAB	1		6.18e-08	12	metabolism of cobalamin associated B [Source:HGNC Symbol;Acc:HGNC:19331]
CigDay	XRCC3	14	Set1	XRCC3	0.98		3.3e-09	14	X-ray repair cross complementing 3 [Source:HGNC Symbol;Acc:HGNC:12830]
CigDay	ADAMTS7P3	15	Set1	ADAMTS7P3	1		2.33e-155	15	ADAMTS7 pseudogene 3 [Source:HGNC Symbol;Acc:HGNC:49409]
CigDay	NPIPB7	16	Set1	NPIPB7	0.99		1.72e-07	16	nuclear pore complex interacting protein family member B7 [Source:HGNC Symbol;Acc:HGNC:33832]
CigDay	CYP2B6	19	Set1	CYP2B6	1		7.41e-26	19	cytochrome P450 family 2 subfamily B member 6 [Source:HGNC Symbol;Acc:HGNC:2615]
CigDay	PSMG1	21	Set1	PSMG1	1		3.09e-07	21	proteasome assembly chaperone 1 [Source:HGNC Symbol;Acc:HGNC:3043]
CigDay	NCKIPSD	3	Set1	NCKIPSD	0.99	Esophagus_Gastroesophageal_Junction	8.54e-11	3	NCK interacting protein with SH3 domain [Source:HGNC Symbol;Acc:HGNC:15486]
CigDay	KRT8P46	4	Set1	LRRC37A15P	0.12		7.09e-06	4	leucine rich repeat containing 37 member A15, pseudogene [Source:HGNC Symbol;Acc:HGNC:43819]
CigDay			Set1	KRT8P46	0.87		8.96e-07	4	keratin 8 pseudogene 46 [Source:HGNC Symbol;Acc:HGNC:39880]
CigDay	LARS1	5	Set1	LARS1	1		3.6e-07	5	leucyl-tRNA synthetase 1 [Source:HGNC Symbol;Acc:HGNC:6512]
CigDay	CHRNA5	15	Set1	CHRNA5	1		1.77e-46	15	cholinergic receptor nicotinic alpha 5 subunit [Source:HGNC Symbol;Acc:HGNC:1959]
CigDay	CLEC18A	16	Set1	PRMT7	0.13		1.19e-05	16	protein arginine methyltransferase 7 [Source:HGNC Symbol;Acc:HGNC:25557]
CigDay			Set1	CLEC18A	0.82		1.75e-06	16	C-type lectin domain family 18 member A [Source:HGNC Symbol;Acc:HGNC:30388]
CigDay	CEACAM21	19	Set1	CEACAM21	0.97		3.14e-07	19	CEA cell adhesion molecule 21 [Source:HGNC Symbol;Acc:HGNC:28834]
CigDay	TM9SF4	20	Set1	TM9SF4	1		2.83e-08	20	transmembrane 9 superfamily member 4 [Source:HGNC Symbol;Acc:HGNC:30797]
CigDay	PRMT2	21	Set1	PRMT2	1		1.16e-06	21	protein arginine methyltransferase 2 [Source:HGNC Symbol;Acc:HGNC:5186]
CigDay	ZMYM1	1	Set1	ZMYM1	1	Esophagus_Mucosa	7.59e-09	1	zinc finger MYM-type containing 1 [Source:HGNC Symbol;Acc:HGNC:26253]
CigDay	NCKIPSD	3	Set1	AMT	0.14		3.53e-09	3	aminomethyltransferase [Source:HGNC Symbol;Acc:HGNC:473]
CigDay			Set1	NCKIPSD	0.83		5.83e-10	3	NCK interacting protein with SH3 domain [Source:HGNC Symbol;Acc:HGNC:15486]
CigDay	UBE2D3	4	Set1	UBE2D3	0.92		1.64e-07	4	ubiquitin conjugating enzyme E2 D3 [Source:HGNC Symbol;Acc:HGNC:12476]
CigDay	ATG13	11	Set1	ATG13	0.81		6.02e-09	11	autophagy related 13 [Source:HGNC Symbol;Acc:HGNC:29091]
CigDay			Set1	PTPMT1	0.12		4.28e-08	11	protein tyrosine phosphatase mitochondrial 1 [Source:HGNC Symbol;Acc:HGNC:26965]
CigDay	XRCC3	14	Set1	XRCC3	1		9.13e-08	14	X-ray repair cross complementing 3 [Source:HGNC Symbol;Acc:HGNC:12830]
CigDay	CHRNB4	15	Set1	CHRNB4	1		1.64e-111	15	cholinergic receptor nicotinic beta 4 subunit [Source:HGNC Symbol;Acc:HGNC:1964]
CigDay	SULT1A1	16	Set1	SULT1A1	1		2.29e-08	16	sulfotransferase family 1A member 1 [Source:HGNC Symbol;Acc:HGNC:11453]
CigDay	LINC01415	18	Set1	LINC01415	1		2.19e-08	18	long intergenic non-protein coding RNA 1415 [Source:HGNC Symbol;Acc:HGNC:50709]
CigDay	C19orf54	19	Set1	C19orf54	0.97		1.78e-15	19	chromosome 19 open reading frame 54 [Source:HGNC Symbol;Acc:HGNC:24758]
CigDay			Set2	EID2	0.41		0.321	19	EP300 interacting inhibitor of differentiation 2 [Source:HGNC Symbol;Acc:HGNC:28292]
CigDay			Set2	CYP2G1P	0.57		1.26e-12	19	cytochrome P450 family 2 subfamily G member 1, pseudogene [Source:HGNC Symbol;Acc:HGNC:2633]
CigDay	TSPY26P	20	Set1	TSPY26P	1		1.16e-07	20	testis specific protein Y-linked 26, pseudogene [Source:HGNC Symbol;Acc:HGNC:16256]
CigDay	ZMYM1	1	Set1	ZMYM1	1	Esophagus_Muscularis	1.11e-11	1	zinc finger MYM-type containing 1 [Source:HGNC Symbol;Acc:HGNC:26253]
CigDay	NCKIPSD	3	Set1	NCKIPSD	0.94		1.02e-10	3	NCK interacting protein with SH3 domain [Source:HGNC Symbol;Acc:HGNC:15486]
CigDay	CISD2	4	Set1	CISD2	0.93		1.51e-06	4	CDGSH iron sulfur domain 2 [Source:HGNC Symbol;Acc:HGNC:24212]
CigDay	LARS1	5	Set1	LARS1	1		2.19e-06	5	leucyl-tRNA synthetase 1 [Source:HGNC Symbol;Acc:HGNC:6512]
CigDay	ZNF322	6	Set1	ZNF322	0.99		2.16e-06	6	zinc finger protein 322 [Source:HGNC Symbol;Acc:HGNC:23640]
CigDay	UPK3B	7	Set1	UPK3B	1		1.54e-06	7	uroplakin 3B [Source:HGNC Symbol;Acc:HGNC:21444]
CigDay	DRD2	11	Set1	DRD2	1		2e-14	11	dopamine receptor D2 [Source:HGNC Symbol;Acc:HGNC:3023]
CigDay	KCTD10	12	Set1	KCTD10	1		1.55e-07	12	potassium channel tetramerization domain containing 10 [Source:HGNC Symbol;Acc:HGNC:23236]
CigDay	XRCC3	14	Set1	XRCC3	0.99		4.52e-09	14	X-ray repair cross complementing 3 [Source:HGNC Symbol;Acc:HGNC:12830]
CigDay	HYKK	15	Set1	HYKK	1		7.74e-65	15	hydroxylysine kinase [Source:HGNC Symbol;Acc:HGNC:34403]
CigDay	TCF25	16	Set1	CPNE7	0.21		1.03e-07	16	copine 7 [Source:HGNC Symbol;Acc:HGNC:2320]
CigDay			Set1	TCF25	0.79		2.54e-08	16	transcription factor 25 [Source:HGNC Symbol;Acc:HGNC:29181]
CigDay	TNFSF12	17	Set1	TNFSF12	1		2.01e-06	17	TNF superfamily member 12 [Source:HGNC Symbol;Acc:HGNC:11927]
CigDay	CYP2T1P	19	Set1	CYP2T1P	0.98		1.5e-16	19	cytochrome P450 family 2 subfamily T member 1, pseudogene [Source:HGNC Symbol;Acc:HGNC:18852]
CigDay			Set2	CEACAM4	1		7.99e-15	19	CEA cell adhesion molecule 4 [Source:HGNC Symbol;Acc:HGNC:1816]
CigDay	ZMYM1	1	Set1	ZMYM1	1	Heart_Atrial_Appendage	1.51e-08	1	zinc finger MYM-type containing 1 [Source:HGNC Symbol;Acc:HGNC:26253]
CigDay	ARIH2	3	Set1	ARIH2	1		3.81e-12	3	ariadne RBR E3 ubiquitin protein ligase 2 [Source:HGNC Symbol;Acc:HGNC:690]
CigDay	GPR85	7	Set1	GPR85	0.99		2.41e-06	7	G protein-coupled receptor 85 [Source:HGNC Symbol;Acc:HGNC:4536]
CigDay	POMK	8	Set1	POMK	1		1.44e-27	8	protein O-mannose kinase [Source:HGNC Symbol;Acc:HGNC:26267]
CigDay	WDR5	9	Set1	WDR5	1		1.84e-06	9	WD repeat domain 5 [Source:HGNC Symbol;Acc:HGNC:12757]
CigDay	PSMC3	11	Set1	PSMC3	1		7.76e-07	11	proteasome 26S subunit, ATPase 3 [Source:HGNC Symbol;Acc:HGNC:9549]
CigDay	ADAMTS7P3	15	Set1	ADAMTS7P3	1		5.67e-38	15	ADAMTS7 pseudogene 3 [Source:HGNC Symbol;Acc:HGNC:49409]
CigDay			Set2	PSMA4	1		7.27e-28	15	proteasome 20S subunit alpha 4 [Source:HGNC Symbol;Acc:HGNC:9533]
CigDay			Set3	FAH	1		0.966	15	fumarylacetoacetate hydrolase [Source:HGNC Symbol;Acc:HGNC:3579]
CigDay	GAS8-AS1	16	Set1	GAS8-AS1	1		1.13e-08	16	GAS8 antisense RNA 1 [Source:HGNC Symbol;Acc:HGNC:1197]
CigDay	C19orf54	19	Set1	C19orf54	1		1.23e-16	19	chromosome 19 open reading frame 54 [Source:HGNC Symbol;Acc:HGNC:24758]
CigDay	DUSP15	20	Set1	DUSP15	0.95		3.59e-07	20	dual specificity phosphatase 15 [Source:HGNC Symbol;Acc:HGNC:16236]
CigDay	ARIH2	3	Set1	WDR6	0.46	Heart_Left_Ventricle	4.58e-12	3	WD repeat domain 6 [Source:HGNC Symbol;Acc:HGNC:12758]
CigDay			Set1	ARIH2	0.54		3.83e-12	3	ariadne RBR E3 ubiquitin protein ligase 2 [Source:HGNC Symbol;Acc:HGNC:690]
CigDay			Set2	WDR6	0.3		4.58e-12	3	WD repeat domain 6 [Source:HGNC Symbol;Acc:HGNC:12758]
CigDay			Set2	SEMA3F	0.7		1.28e-08	3	semaphorin 3F [Source:HGNC Symbol;Acc:HGNC:10728]
CigDay			Set3	WDR6	0.99		4.58e-12	3	WD repeat domain 6 [Source:HGNC Symbol;Acc:HGNC:12758]
CigDay	RAC1	7	Set1	RAC1	1		1.93e-06	7	Rac family small GTPase 1 [Source:HGNC Symbol;Acc:HGNC:9801]
CigDay	MMAB	12	Set1	MMAB	1		2.49e-06	12	metabolism of cobalamin associated B [Source:HGNC Symbol;Acc:HGNC:19331]
CigDay	ADAMTS7	15	Set1	ADAMTS7	1		1.61e-84	15	ADAM metallopeptidase with thrombospondin type 1 motif 7 [Source:HGNC Symbol;Acc:HGNC:223]
CigDay			Set2	TLNRD1	1		0.707	15	talin rod domain containing 1 [Source:HGNC Symbol;Acc:HGNC:13519]
CigDay			Set3	LINGO1	1		0.0416	15	leucine rich repeat and Ig domain containing 1 [Source:HGNC Symbol;Acc:HGNC:21205]
CigDay	GAS8-AS1	16	Set1	SPATA2L	0.09		2.72e-08	16	spermatogenesis associated 2 like [Source:HGNC Symbol;Acc:HGNC:28393]
CigDay			Set1	GAS8-AS1	0.83		2.76e-09	16	GAS8 antisense RNA 1 [Source:HGNC Symbol;Acc:HGNC:1197]
CigDay	CEACAM21	19	Set1	CEACAM21	1		1.27e-16	19	CEA cell adhesion molecule 21 [Source:HGNC Symbol;Acc:HGNC:28834]
CigDay			Set2	ERICH4	0.19		0.995	19	glutamate rich 4 [Source:HGNC Symbol;Acc:HGNC:34497]
CigDay			Set2	MEGF8	0.8		0.764	19	multiple EGF like domains 8 [Source:HGNC Symbol;Acc:HGNC:3233]
CigDay			Set3	COQ8B	1		0.419	19	coenzyme Q8B [Source:HGNC Symbol;Acc:HGNC:19041]
CigDay	UBOX5	20	Set1	UBOX5	1		2.18e-06	20	U-box domain containing 5 [Source:HGNC Symbol;Acc:HGNC:17777]
CigDay	PLEKHO1	1	Set1	PLEKHO1	1	Liver	2.3e-09	1	pleckstrin homology domain containing O1 [Source:HGNC Symbol;Acc:HGNC:24310]
CigDay	NCKIPSD	3	Set1	NCKIPSD	1		3.31e-09	3	NCK interacting protein with SH3 domain [Source:HGNC Symbol;Acc:HGNC:15486]
CigDay	ACSBG1	15	Set1	ACSBG1	1		6.24e-70	15	acyl-CoA synthetase bubblegum family member 1 [Source:HGNC Symbol;Acc:HGNC:29567]
CigDay	NOB1	16	Set1	NOB1	0.99		3.24e-09	16	NIN1 (RPN12) binding protein 1 homolog [Source:HGNC Symbol;Acc:HGNC:29540]
CigDay	CYP2A7P1	19	Set1	CYP2A7P1	1		3.27e-11	19	cytochrome P450 family 2 subfamily A member 7 pseudogene 1 [Source:HGNC Symbol;Acc:HGNC:2612]
CigDay	SEMA6C	1	Set1	SEMA6C	1	Lung	2.16e-07	1	semaphorin 6C [Source:HGNC Symbol;Acc:HGNC:10740]
CigDay	WDR6	3	Set1	NCKIPSD	0.33		1.04e-12	3	NCK interacting protein with SH3 domain [Source:HGNC Symbol;Acc:HGNC:15486]
CigDay			Set1	WDR6	0.53		6.45e-13	3	WD repeat domain 6 [Source:HGNC Symbol;Acc:HGNC:12758]
CigDay			Set1	ARIH2	0.1		3.51e-12	3	ariadne RBR E3 ubiquitin protein ligase 2 [Source:HGNC Symbol;Acc:HGNC:690]
CigDay			Set2	NCKIPSD	0.18		1.04e-12	3	NCK interacting protein with SH3 domain [Source:HGNC Symbol;Acc:HGNC:15486]
CigDay			Set2	NDUFAF3	0.21		1.04e-11	3	NADH:ubiquinone oxidoreductase complex assembly factor 3 [Source:HGNC Symbol;Acc:HGNC:29918]
CigDay			Set2	ARIH2	0.57		3.51e-12	3	ariadne RBR E3 ubiquitin protein ligase 2 [Source:HGNC Symbol;Acc:HGNC:690]
CigDay	LARS1	5	Set1	LARS1	1		2.18e-06	5	leucyl-tRNA synthetase 1 [Source:HGNC Symbol;Acc:HGNC:6512]
CigDay	ATG13	11	Set1	ATG13	0.99		2.33e-07	11	autophagy related 13 [Source:HGNC Symbol;Acc:HGNC:29091]
CigDay	COA8	14	Set1	COA8	1		7.94e-08	14	cytochrome c oxidase assembly factor 8 [Source:HGNC Symbol;Acc:HGNC:20492]
CigDay	CHRNA5	15	Set1	CHRNA5	1		8.79e-55	15	cholinergic receptor nicotinic alpha 5 subunit [Source:HGNC Symbol;Acc:HGNC:1959]
CigDay			Set2	PSTPIP1	1		0.015	15	proline-serine-threonine phosphatase interacting protein 1 [Source:HGNC Symbol;Acc:HGNC:9580]
CigDay	LINC02166	16	Set1	LINC02166	0.91		1.42e-07	16	long intergenic non-protein coding RNA 2166 [Source:HGNC Symbol;Acc:HGNC:53027]
CigDay	C19orf54	19	Set1	C19orf54	1		3.79e-32	19	chromosome 19 open reading frame 54 [Source:HGNC Symbol;Acc:HGNC:24758]
CigDay	NOL4L	20	Set1	NOL4L	1		2.29e-07	20	nucleolar protein 4 like [Source:HGNC Symbol;Acc:HGNC:16106]
CigDay	HMGN4	6	Set1	HMGN4	1	Minor_Salivary_Gland	1.44e-09	6	high mobility group nucleosomal binding domain 4 [Source:HGNC Symbol;Acc:HGNC:4989]
CigDay	C1orf53	1	Set1	C1orf53	1	Muscle_Skeletal	1.22e-06	1	chromosome 1 open reading frame 53 [Source:HGNC Symbol;Acc:HGNC:30003]
CigDay	NCKIPSD	3	Set1	NCKIPSD	0.81		1.55e-11	3	NCK interacting protein with SH3 domain [Source:HGNC Symbol;Acc:HGNC:15486]
CigDay			Set1	HEMK1	0.16		8.43e-11	3	HemK methyltransferase family member 1 [Source:HGNC Symbol;Acc:HGNC:24923]
CigDay			Set2	HEMK1	0.96		8.43e-11	3	HemK methyltransferase family member 1 [Source:HGNC Symbol;Acc:HGNC:24923]
CigDay	ANKK1	11	Set1	ANKK1	1		2.12e-10	11	ankyrin repeat and kinase domain containing 1 [Source:HGNC Symbol;Acc:HGNC:21027]
CigDay	DOCK9	13	Set1	DOCK9	1		1.24e-07	13	dedicator of cytokinesis 9 [Source:HGNC Symbol;Acc:HGNC:14132]
CigDay	XRCC3	14	Set1	XRCC3	0.99		1.33e-07	14	X-ray repair cross complementing 3 [Source:HGNC Symbol;Acc:HGNC:12830]
CigDay	CHRNA5	15	Set1	CHRNA5	1		1.81e-54	15	cholinergic receptor nicotinic alpha 5 subunit [Source:HGNC Symbol;Acc:HGNC:1959]
CigDay			Set2	CHRNA3	1		3.29e-49	15	cholinergic receptor nicotinic alpha 3 subunit [Source:HGNC Symbol;Acc:HGNC:1957]
CigDay	LAT	16	Set1	LAT	0.98		1.33e-08	16	linker for activation of T cells [Source:HGNC Symbol;Acc:HGNC:18874]
CigDay	C19orf54	19	Set1	C19orf54	0.99		3.33e-15	19	chromosome 19 open reading frame 54 [Source:HGNC Symbol;Acc:HGNC:24758]
CigDay			Set2	ERVK9-11	1		0.902	19	endogenous retrovirus group K9, member 11 [Source:HGNC Symbol;Acc:HGNC:51160]
CigDay			Set3	ERICH4	1		0.45	19	glutamate rich 4 [Source:HGNC Symbol;Acc:HGNC:34497]
CigDay	LYSMD1	1	Set1	LYSMD1	0.94	Nerve_Tibial	4.4e-08	1	LysM domain containing 1 [Source:HGNC Symbol;Acc:HGNC:32070]
CigDay	P4HTM	3	Set1	NCKIPSD	0.21		5.55e-12	3	NCK interacting protein with SH3 domain [Source:HGNC Symbol;Acc:HGNC:15486]
CigDay			Set1	P4HTM	0.44		2.61e-12	3	prolyl 4-hydroxylase, transmembrane [Source:HGNC Symbol;Acc:HGNC:28858]
CigDay			Set1	ARIH2	0.31		3.76e-12	3	ariadne RBR E3 ubiquitin protein ligase 2 [Source:HGNC Symbol;Acc:HGNC:690]
CigDay			Set2	DOCK3	0.99		0.845	3	dedicator of cytokinesis 3 [Source:HGNC Symbol;Acc:HGNC:2989]
CigDay	LARS1	5	Set1	LARS1	0.98		6.11e-07	5	leucyl-tRNA synthetase 1 [Source:HGNC Symbol;Acc:HGNC:6512]
CigDay	CPEB3	10	Set1	MARCHF5	0.44		6.46e-08	10	membrane associated ring-CH-type finger 5 [Source:HGNC Symbol;Acc:HGNC:26025]
CigDay			Set1	CPEB3	0.56		5.12e-08	10	cytoplasmic polyadenylation element binding protein 3 [Source:HGNC Symbol;Acc:HGNC:21746]
CigDay	PACSIN3	11	Set1	PACSIN3	1		5.73e-10	11	protein kinase C and casein kinase substrate in neurons 3 [Source:HGNC Symbol;Acc:HGNC:8572]
CigDay	MMAB	12	Set1	MMAB	0.99		1.01e-06	12	metabolism of cobalamin associated B [Source:HGNC Symbol;Acc:HGNC:19331]
CigDay	COA8	14	Set1	COA8	1		1.89e-08	14	cytochrome c oxidase assembly factor 8 [Source:HGNC Symbol;Acc:HGNC:20492]
CigDay	PSMA4	15	Set1	PSMA4	1		2.89e-35	15	proteasome 20S subunit alpha 4 [Source:HGNC Symbol;Acc:HGNC:9533]
CigDay			Set2	ADAMTS7P3	0.87		4.49e-13	15	ADAMTS7 pseudogene 3 [Source:HGNC Symbol;Acc:HGNC:49409]
CigDay			Set2	CRABP1	0.13		0.356	15	cellular retinoic acid binding protein 1 [Source:HGNC Symbol;Acc:HGNC:2338]
CigDay	SPATA2L	16	Set1	SPATA2L	0.67		6.3e-09	16	spermatogenesis associated 2 like [Source:HGNC Symbol;Acc:HGNC:28393]
CigDay			Set1	CDK10	0.33		1.3e-08	16	cyclin dependent kinase 10 [Source:HGNC Symbol;Acc:HGNC:1770]
CigDay	CYP2T3P	19	Set1	CYP2T3P	1		5.77e-15	19	cytochrome P450 family 2 subfamily T member 3, pseudogene [Source:HGNC Symbol;Acc:HGNC:18853]
CigDay			Set2	DMAC2	1		0.935	19	distal membrane arm assembly complex 2 [Source:HGNC Symbol;Acc:HGNC:25496]
CigDay			Set3	MAP3K10	1		0.522	19	mitogen-activated protein kinase kinase kinase 10 [Source:HGNC Symbol;Acc:HGNC:6849]
CigDay	PSMG1	21	Set1	PSMG1	0.98		9.59e-07	21	proteasome assembly chaperone 1 [Source:HGNC Symbol;Acc:HGNC:3043]
CigDay	SEMA6C	1	Set1	SEMA6C	0.98	Ovary	2.07e-09	1	semaphorin 6C [Source:HGNC Symbol;Acc:HGNC:10740]
CigDay	AMT	3	Set1	NCKIPSD	0.47		5.42e-07	3	NCK interacting protein with SH3 domain [Source:HGNC Symbol;Acc:HGNC:15486]
CigDay			Set1	AMT	0.49		5.24e-07	3	aminomethyltransferase [Source:HGNC Symbol;Acc:HGNC:473]
CigDay	GRK4	4	Set1	GRK4	1		7.23e-07	4	G protein-coupled receptor kinase 4 [Source:HGNC Symbol;Acc:HGNC:4543]
CigDay	SMIM19	8	Set1	SMIM19	0.99		1.96e-10	8	small integral membrane protein 19 [Source:HGNC Symbol;Acc:HGNC:25166]
CigDay	PACSIN3	11	Set1	PACSIN3	1		2.18e-06	11	protein kinase C and casein kinase substrate in neurons 3 [Source:HGNC Symbol;Acc:HGNC:8572]
CigDay	BAG5	14	Set1	BAG5	1		6.85e-08	14	BAG cochaperone 5 [Source:HGNC Symbol;Acc:HGNC:941]
CigDay	CLEC18A	16	Set1	CLEC18A	1		2.77e-08	16	C-type lectin domain family 18 member A [Source:HGNC Symbol;Acc:HGNC:30388]
CigDay	CYP2A6	19	Set1	CYP2A6	1		8.88e-15	19	cytochrome P450 family 2 subfamily A member 6 [Source:HGNC Symbol;Acc:HGNC:2610]
CigDay	RABGAP1L	1	Set1	RABGAP1L	1	Pancreas	3.8e-07	1	RAB GTPase activating protein 1 like [Source:HGNC Symbol;Acc:HGNC:24663]
CigDay	DALRD3	3	Set1	DALRD3	1		2.22e-16	3	DALR anticodon binding domain containing 3 [Source:HGNC Symbol;Acc:HGNC:25536]
CigDay			Set2	P4HTM	0.1		8.6e-09	3	prolyl 4-hydroxylase, transmembrane [Source:HGNC Symbol;Acc:HGNC:28858]
CigDay			Set2	RBM6	0.85		0.102	3	RNA binding motif protein 6 [Source:HGNC Symbol;Acc:HGNC:9903]
CigDay			Set3	WDR6	1		0.00625	3	WD repeat domain 6 [Source:HGNC Symbol;Acc:HGNC:12758]
CigDay	LRRC37A15P	4	Set1	LRRC37A15P	1		1.2e-06	4	leucine rich repeat containing 37 member A15, pseudogene [Source:HGNC Symbol;Acc:HGNC:43819]
CigDay	MDK	11	Set1	MDK	1		8.55e-08	11	midkine [Source:HGNC Symbol;Acc:HGNC:6972]
CigDay	RASGRF1	15	Set1	RASGRF1	1		2.69e-107	15	Ras protein specific guanine nucleotide releasing factor 1 [Source:HGNC Symbol;Acc:HGNC:9875]
CigDay			Set2	ARNT2	1		0.868	15	aryl hydrocarbon receptor nuclear translocator 2 [Source:HGNC Symbol;Acc:HGNC:16876]
CigDay			Set3	CTSH	1		1.83e-05	15	cathepsin H [Source:HGNC Symbol;Acc:HGNC:2535]
CigDay	CLEC18A	16	Set1	CLEC18A	1		1.97e-09	16	C-type lectin domain family 18 member A [Source:HGNC Symbol;Acc:HGNC:30388]
CigDay	CYP2B7P	19	Set1	CYP2B7P	1		1.71e-22	19	cytochrome P450 family 2 subfamily B member 7, pseudogene [Source:HGNC Symbol;Acc:HGNC:2616]
CigDay	NOL4L	20	Set1	NOL4L	1		3.94e-08	20	nucleolar protein 4 like [Source:HGNC Symbol;Acc:HGNC:16106]
CigDay	BRWD1	21	Set1	BRWD1	0.97		3.91e-07	21	bromodomain and WD repeat domain containing 1 [Source:HGNC Symbol;Acc:HGNC:12760]
CigDay	GAPDHP20	1	Set1	GAPDHP20	1	Pituitary	4.01e-07	1	glyceraldehyde 3 phosphate dehydrogenase pseudogene 20 [Source:HGNC Symbol;Acc:HGNC:37772]
CigDay	GPBAR1	2	Set1	GPBAR1	1		5.25e-07	2	G protein-coupled bile acid receptor 1 [Source:HGNC Symbol;Acc:HGNC:19680]
CigDay	P4HTM	3	Set1	P4HTM	0.97		5.51e-10	3	prolyl 4-hydroxylase, transmembrane [Source:HGNC Symbol;Acc:HGNC:28858]
CigDay	COA8	14	Set1	COA8	0.9		2.86e-07	14	cytochrome c oxidase assembly factor 8 [Source:HGNC Symbol;Acc:HGNC:20492]
CigDay	CHRNA5	15	Set1	CHRNA5	1		2.1e-133	15	cholinergic receptor nicotinic alpha 5 subunit [Source:HGNC Symbol;Acc:HGNC:1959]
CigDay			Set2	CTSH	0.87		0.000288	15	cathepsin H [Source:HGNC Symbol;Acc:HGNC:2535]
CigDay			Set2	ZFAND6	0.12		0.768	15	zinc finger AN1-type containing 6 [Source:HGNC Symbol;Acc:HGNC:30164]
CigDay			Set3	IDH3A	1		6.8e-23	15	isocitrate dehydrogenase (NAD(+)) 3 catalytic subunit alpha [Source:HGNC Symbol;Acc:HGNC:5384]
CigDay	CDK10	16	Set1	CDK10	1		6.99e-11	16	cyclin dependent kinase 10 [Source:HGNC Symbol;Acc:HGNC:1770]
CigDay	CYP2B7P	19	Set1	CYP2B7P	1		1.29e-28	19	cytochrome P450 family 2 subfamily B member 7, pseudogene [Source:HGNC Symbol;Acc:HGNC:2616]
CigDay	ID1	20	Set1	ID1	1		1.63e-06	20	inhibitor of DNA binding 1, HLH protein [Source:HGNC Symbol;Acc:HGNC:5360]
CigDay	AMT	3	Set1	AMT	0.86	Prostate	1.59e-11	3	aminomethyltransferase [Source:HGNC Symbol;Acc:HGNC:473]
CigDay			Set1	NCKIPSD	0.14		9.98e-11	3	NCK interacting protein with SH3 domain [Source:HGNC Symbol;Acc:HGNC:15486]
CigDay	LARS1	5	Set1	LARS1	1		2.33e-07	5	leucyl-tRNA synthetase 1 [Source:HGNC Symbol;Acc:HGNC:6512]
CigDay	L3MBTL3	6	Set1	L3MBTL3	1		1.44e-07	6	L3MBTL histone methyl-lysine binding protein 3 [Source:HGNC Symbol;Acc:HGNC:23035]
CigDay	PSMC3	11	Set1	PSMC3	1		1.66e-06	11	proteasome 26S subunit, ATPase 3 [Source:HGNC Symbol;Acc:HGNC:9549]
CigDay	XRCC3	14	Set1	XRCC3	1		3.81e-07	14	X-ray repair cross complementing 3 [Source:HGNC Symbol;Acc:HGNC:12830]
CigDay	TMEM266	15	Set1	TMEM266	0.92		1.17e-06	15	transmembrane protein 266 [Source:HGNC Symbol;Acc:HGNC:26763]
CigDay	GAS8-AS1	16	Set1	GAS8-AS1	1		1.13e-07	16	GAS8 antisense RNA 1 [Source:HGNC Symbol;Acc:HGNC:1197]
CigDay	RABGAP1L	1	Set1	RABGAP1L	1	Skin_Not_Sun_Exposed_Suprapubic	4.91e-07	1	RAB GTPase activating protein 1 like [Source:HGNC Symbol;Acc:HGNC:24663]
CigDay	QRICH1	3	Set1	QRICH1	0.77		5.2e-10	3	glutamine rich 1 [Source:HGNC Symbol;Acc:HGNC:24713]
CigDay			Set1	KLHDC8B	0.17		2.5e-09	3	kelch domain containing 8B [Source:HGNC Symbol;Acc:HGNC:28557]
CigDay			Set2	CSPG5	1		0.876	3	chondroitin sulfate proteoglycan 5 [Source:HGNC Symbol;Acc:HGNC:2467]
CigDay			Set3	MST1	1		0.00241	3	macrophage stimulating 1 [Source:HGNC Symbol;Acc:HGNC:7380]
CigDay	MARCHF5	10	Set1	MARCHF5	1		3.6e-07	10	membrane associated ring-CH-type finger 5 [Source:HGNC Symbol;Acc:HGNC:26025]
CigDay	ATG13	11	Set1	ATG13	0.92		2.9e-08	11	autophagy related 13 [Source:HGNC Symbol;Acc:HGNC:29091]
CigDay	XRCC3	14	Set1	XRCC3	1		4.19e-08	14	X-ray repair cross complementing 3 [Source:HGNC Symbol;Acc:HGNC:12830]
CigDay	IREB2	15	Set1	IREB2	1		1.65e-274	15	iron responsive element binding protein 2 [Source:HGNC Symbol;Acc:HGNC:6115]
CigDay			Set2	TBC1D2B	1		0.0338	15	TBC1 domain family member 2B [Source:HGNC Symbol;Acc:HGNC:29183]
CigDay	SULT1A2	16	Set1	SULT1A2	0.94		2.52e-07	16	sulfotransferase family 1A member 2 [Source:HGNC Symbol;Acc:HGNC:11454]
CigDay	COQ8B	19	Set1	COQ8B	1		1.92e-25	19	coenzyme Q8B [Source:HGNC Symbol;Acc:HGNC:19041]
CigDay	TSPY26P	20	Set1	TSPY26P	0.88		4.02e-07	20	testis specific protein Y-linked 26, pseudogene [Source:HGNC Symbol;Acc:HGNC:16256]
CigDay			Set1	ASIP	0.12		3.07e-06	20	agouti signaling protein [Source:HGNC Symbol;Acc:HGNC:745]
CigDay	KRTAP10-6	21	Set1	KRTAP10-6	0.43		2.37e-06	21	keratin associated protein 10-6 [Source:HGNC Symbol;Acc:HGNC:20523]
CigDay			Set1	KRTAP12-3	0.36		2.84e-06	21	keratin associated protein 12-3 [Source:HGNC Symbol;Acc:HGNC:20531]
CigDay			Set1	KRTAP12-2	0.21		4.88e-06	21	keratin associated protein 12-2 [Source:HGNC Symbol;Acc:HGNC:20530]
CigDay	ZMYM1	1	Set1	ZMYM1	1	Skin_Sun_Exposed_Lower_leg	7.23e-12	1	zinc finger MYM-type containing 1 [Source:HGNC Symbol;Acc:HGNC:26253]
CigDay	CCDC71	3	Set1	CCDC71	0.8		1.35e-12	3	coiled-coil domain containing 71 [Source:HGNC Symbol;Acc:HGNC:25760]
CigDay			Set1	NCKIPSD	0.2		5.47e-12	3	NCK interacting protein with SH3 domain [Source:HGNC Symbol;Acc:HGNC:15486]
CigDay			Set2	NCKIPSD	1		5.47e-12	3	NCK interacting protein with SH3 domain [Source:HGNC Symbol;Acc:HGNC:15486]
CigDay	LRRC37A15P	4	Set1	LRRC37A15P	0.84		6.08e-07	4	leucine rich repeat containing 37 member A15, pseudogene [Source:HGNC Symbol;Acc:HGNC:43819]
CigDay			Set1	KRT8P46	0.08		6.86e-06	4	keratin 8 pseudogene 46 [Source:HGNC Symbol;Acc:HGNC:39880]
CigDay	ATG13	11	Set1	ATG13	1		9.31e-11	11	autophagy related 13 [Source:HGNC Symbol;Acc:HGNC:29091]
CigDay	XRCC3	14	Set1	XRCC3	0.71		9.12e-07	14	X-ray repair cross complementing 3 [Source:HGNC Symbol;Acc:HGNC:12830]
CigDay			Set1	PPP1R13B	0.25		2.69e-06	14	protein phosphatase 1 regulatory subunit 13B [Source:HGNC Symbol;Acc:HGNC:14950]
CigDay	PSMA4	15	Set1	PSMA4	1		2.4e-235	15	proteasome 20S subunit alpha 4 [Source:HGNC Symbol;Acc:HGNC:9533]
CigDay			Set2	LINGO1	1		0.588	15	leucine rich repeat and Ig domain containing 1 [Source:HGNC Symbol;Acc:HGNC:21205]
CigDay	SPATA2L	16	Set1	SPATA2L	1		2.97e-11	16	spermatogenesis associated 2 like [Source:HGNC Symbol;Acc:HGNC:28393]
CigDay	NUFIP2	17	Set1	NUFIP2	0.98		7.91e-07	17	nuclear FMR1 interacting protein 2 [Source:HGNC Symbol;Acc:HGNC:17634]
CigDay	CYP2T1P	19	Set1	CYP2T1P	0.98		3.5e-13	19	cytochrome P450 family 2 subfamily T member 1, pseudogene [Source:HGNC Symbol;Acc:HGNC:18852]
CigDay			Set2	LINC01480	0.99		0.424	19	long intergenic non-protein coding RNA 1480 [Source:HGNC Symbol;Acc:HGNC:51124]
CigDay	TSPY26P	20	Set1	TSPY26P	1		8.72e-11	20	testis specific protein Y-linked 26, pseudogene [Source:HGNC Symbol;Acc:HGNC:16256]
CigDay	RABGAP1L	1	Set1	RABGAP1L	0.98	Small_Intestine_Terminal_Ileum	1.15e-06	1	RAB GTPase activating protein 1 like [Source:HGNC Symbol;Acc:HGNC:24663]
CigDay	CCDC36	3	Set1	CCDC36	1		2.01e-11	3	coiled-coil domain containing 36 [Source:HGNC Symbol;Acc:HGNC:27945]
CigDay	GRK4	4	Set1	GRK4	1		1.39e-07	4	G protein-coupled receptor kinase 4 [Source:HGNC Symbol;Acc:HGNC:4543]
CigDay	ACSBG1	15	Set1	ACSBG1	1		2.32e-35	15	acyl-CoA synthetase bubblegum family member 1 [Source:HGNC Symbol;Acc:HGNC:29567]
CigDay	DEF8	16	Set1	DEF8	1		1.42e-08	16	differentially expressed in FDCP 8 homolog [Source:HGNC Symbol;Acc:HGNC:25969]
CigDay	CDKN2D	19	Set1	CDKN2D	1		2.12e-06	19	cyclin dependent kinase inhibitor 2D [Source:HGNC Symbol;Acc:HGNC:1790]
CigDay	ARIH2	3	Set1	ARIH2	0.93	Spleen	5.07e-12	3	ariadne RBR E3 ubiquitin protein ligase 2 [Source:HGNC Symbol;Acc:HGNC:690]
CigDay	LARS1	5	Set1	LARS1	1		1.29e-06	5	leucyl-tRNA synthetase 1 [Source:HGNC Symbol;Acc:HGNC:6512]
CigDay	ARG1	6	Set1	L3MBTL3	0.25		3.48e-06	6	L3MBTL histone methyl-lysine binding protein 3 [Source:HGNC Symbol;Acc:HGNC:23035]
CigDay			Set1	ARG1	0.75		1.08e-06	6	arginase 1 [Source:HGNC Symbol;Acc:HGNC:663]
CigDay	PMS2P3	7	Set1	PMS2P3	0.69		9.74e-07	7	PMS1 homolog 2, mismatch repair system component pseudogene 3 [Source:HGNC Symbol;Acc:HGNC:9128]
CigDay			Set1	CCL24	0.1		7.2e-06	7	C-C motif chemokine ligand 24 [Source:HGNC Symbol;Acc:HGNC:10623]
CigDay			Set1	STAG3L1	0.1		7.21e-06	7	stromal antigen 3-like 1 (pseudogene) [Source:HGNC Symbol;Acc:HGNC:33852]
CigDay			Set1	SPDYE5	0.1		7.58e-06	7	speedy/RINGO cell cycle regulator family member E5 [Source:HGNC Symbol;Acc:HGNC:35464]
CigDay	ANKK1	11	Set1	ANKK1	1		4.45e-07	11	ankyrin repeat and kinase domain containing 1 [Source:HGNC Symbol;Acc:HGNC:21027]
CigDay	XRCC3	14	Set1	XRCC3	1		3.08e-08	14	X-ray repair cross complementing 3 [Source:HGNC Symbol;Acc:HGNC:12830]
CigDay	IREB2	15	Set1	IREB2	1		1.18e-84	15	iron responsive element binding protein 2 [Source:HGNC Symbol;Acc:HGNC:6115]
CigDay			Set2	IDH3A	0.85		0.116	15	isocitrate dehydrogenase (NAD(+)) 3 catalytic subunit alpha [Source:HGNC Symbol;Acc:HGNC:5384]
CigDay			Set2	ADAMTS7	0.15		3.85e-77	15	ADAM metallopeptidase with thrombospondin type 1 motif 7 [Source:HGNC Symbol;Acc:HGNC:223]
CigDay			Set3	TSPAN3	1		0.0153	15	tetraspanin 3 [Source:HGNC Symbol;Acc:HGNC:17752]
CigDay	CYP2T1P	19	Set1	CYP2T1P	1		2.66e-15	19	cytochrome P450 family 2 subfamily T member 1, pseudogene [Source:HGNC Symbol;Acc:HGNC:18852]
CigDay			Set2	SUPT5H	1		0.848	19	SPT5 homolog, DSIF elongation factor subunit [Source:HGNC Symbol;Acc:HGNC:11469]
CigDay			Set3	CEACAM8	1		0.394	19	CEA cell adhesion molecule 8 [Source:HGNC Symbol;Acc:HGNC:1820]
CigDay	NOL4L	20	Set1	NOL4L	1		3.11e-10	20	nucleolar protein 4 like [Source:HGNC Symbol;Acc:HGNC:16106]
CigDay	KIAA1522	1	Set1	KIAA1522	1	Stomach	2.96e-07	1	KIAA1522 [Source:HGNC Symbol;Acc:HGNC:29301]
CigDay	WDR6	3	Set1	WDR6	0.86		1.29e-12	3	WD repeat domain 6 [Source:HGNC Symbol;Acc:HGNC:12758]
CigDay			Set1	ARIH2	0.13		9e-12	3	ariadne RBR E3 ubiquitin protein ligase 2 [Source:HGNC Symbol;Acc:HGNC:690]
CigDay			Set2	GMPPB	1		0.902	3	GDP-mannose pyrophosphorylase B [Source:HGNC Symbol;Acc:HGNC:22932]
CigDay			Set3	NCKIPSD	1		1.23e-10	3	NCK interacting protein with SH3 domain [Source:HGNC Symbol;Acc:HGNC:15486]
CigDay	UBE2D3	4	Set1	UBE2D3	0.98		1.17e-06	4	ubiquitin conjugating enzyme E2 D3 [Source:HGNC Symbol;Acc:HGNC:12476]
CigDay	LARS1	5	Set1	LARS1	1		1.18e-06	5	leucyl-tRNA synthetase 1 [Source:HGNC Symbol;Acc:HGNC:6512]
CigDay	IRAK1BP1	6	Set1	IRAK1BP1	1		1.56e-08	6	interleukin 1 receptor associated kinase 1 binding protein 1 [Source:HGNC Symbol;Acc:HGNC:17368]
CigDay	PACSIN3	11	Set1	ATG13	0.49		3.64e-07	11	autophagy related 13 [Source:HGNC Symbol;Acc:HGNC:29091]
CigDay			Set1	PACSIN3	0.5		3.56e-07	11	protein kinase C and casein kinase substrate in neurons 3 [Source:HGNC Symbol;Acc:HGNC:8572]
CigDay	XRCC3	14	Set1	XRCC3	0.98		5.39e-07	14	X-ray repair cross complementing 3 [Source:HGNC Symbol;Acc:HGNC:12830]
CigDay	CSPG4P12	15	Set1	CSPG4P12	1		1.63e-07	15	chondroitin sulfate proteoglycan 4 pseudogene 12 [Source:HGNC Symbol;Acc:HGNC:48362]
CigDay	GAS8-AS1	16	Set1	CDK10	0.42		7.47e-07	16	cyclin dependent kinase 10 [Source:HGNC Symbol;Acc:HGNC:1770]
CigDay			Set1	GAS8-AS1	0.56		5.51e-07	16	GAS8 antisense RNA 1 [Source:HGNC Symbol;Acc:HGNC:1197]
CigDay	C19orf54	19	Set1	C19orf54	1		6.16e-12	19	chromosome 19 open reading frame 54 [Source:HGNC Symbol;Acc:HGNC:24758]
CigDay	PSMG1	21	Set1	PSMG1	1		1.5e-06	21	proteasome assembly chaperone 1 [Source:HGNC Symbol;Acc:HGNC:3043]
CigDay	SEMA6C	1	Set1	SEMA6C	0.99	Testis	1.04e-07	1	semaphorin 6C [Source:HGNC Symbol;Acc:HGNC:10740]
CigDay	NCKIPSD	3	Set1	QRICH1	0.34		6.54e-12	3	glutamine rich 1 [Source:HGNC Symbol;Acc:HGNC:24713]
CigDay			Set1	NCKIPSD	0.66		3.37e-12	3	NCK interacting protein with SH3 domain [Source:HGNC Symbol;Acc:HGNC:15486]
CigDay			Set2	QRICH1	1		6.54e-12	3	glutamine rich 1 [Source:HGNC Symbol;Acc:HGNC:24713]
CigDay	PLAC8L1	5	Set1	PLAC8L1	1		4.01e-07	5	PLAC8 like 1 [Source:HGNC Symbol;Acc:HGNC:31746]
CigDay	BBS9	7	Set1	BBS9	1		4.29e-07	7	Bardet-Biedl syndrome 9 [Source:HGNC Symbol;Acc:HGNC:30000]
CigDay	CHRNB4	15	Set1	CHRNB4	1		1.97e-89	15	cholinergic receptor nicotinic beta 4 subunit [Source:HGNC Symbol;Acc:HGNC:1964]
CigDay	C16orf97	16	Set1	C16orf97	1		3.91e-09	16	chromosome 16 open reading frame 97 [Source:HGNC Symbol;Acc:HGNC:44658]
CigDay	LASP1	17	Set1	LASP1	1		1.8e-06	17	LIM and SH3 protein 1 [Source:HGNC Symbol;Acc:HGNC:6513]
CigDay	CYP2B7P	19	Set1	CYP2G2P	0.12		8.35e-10	19	cytochrome P450 family 2 subfamily G member 2, pseudogene [Source:HGNC Symbol;Acc:HGNC:15653]
CigDay			Set1	CYP2B7P	0.88		1.11e-10	19	cytochrome P450 family 2 subfamily B member 7, pseudogene [Source:HGNC Symbol;Acc:HGNC:2616]
CigDay			Set2	CYP2G2P	0.99		8.35e-10	19	cytochrome P450 family 2 subfamily G member 2, pseudogene [Source:HGNC Symbol;Acc:HGNC:15653]
CigDay	NOL4L-DT	20	Set1	NOL4L-DT	1		1.71e-11	20	NOL4L divergent transcript [Source:HGNC Symbol;Acc:HGNC:44310]
CigDay	ZMYM1	1	Set1	ZMYM1	1	Thyroid	3.75e-10	1	zinc finger MYM-type containing 1 [Source:HGNC Symbol;Acc:HGNC:26253]
CigDay	NCKIPSD	3	Set1	P4HTM	0.44		4.6e-12	3	prolyl 4-hydroxylase, transmembrane [Source:HGNC Symbol;Acc:HGNC:28858]
CigDay			Set1	NCKIPSD	0.56		3.59e-12	3	NCK interacting protein with SH3 domain [Source:HGNC Symbol;Acc:HGNC:15486]
CigDay			Set2	P4HTM	0.93		4.6e-12	3	prolyl 4-hydroxylase, transmembrane [Source:HGNC Symbol;Acc:HGNC:28858]
CigDay			Set3	IP6K2	0.99		0.932	3	inositol hexakisphosphate kinase 2 [Source:HGNC Symbol;Acc:HGNC:17313]
CigDay	NOP14	4	Set1	GRK4	0.42		2.21e-06	4	G protein-coupled receptor kinase 4 [Source:HGNC Symbol;Acc:HGNC:4543]
CigDay			Set1	NOP14	0.57		1.62e-06	4	NOP14 nucleolar protein [Source:HGNC Symbol;Acc:HGNC:16821]
CigDay	LARS1	5	Set1	SH3RF2	0.11		1.44e-05	5	SH3 domain containing ring finger 2 [Source:HGNC Symbol;Acc:HGNC:26299]
CigDay			Set1	LARS1	0.89		1.65e-06	5	leucyl-tRNA synthetase 1 [Source:HGNC Symbol;Acc:HGNC:6512]
CigDay	SLC20A2	8	Set1	SLC20A2	1		5.97e-17	8	solute carrier family 20 member 2 [Source:HGNC Symbol;Acc:HGNC:10947]
CigDay	MARCHF5	10	Set1	MARCHF5	1		6.56e-09	10	membrane associated ring-CH-type finger 5 [Source:HGNC Symbol;Acc:HGNC:26025]
CigDay	ATG13	11	Set1	ATG13	0.84		6.95e-08	11	autophagy related 13 [Source:HGNC Symbol;Acc:HGNC:29091]
CigDay			Set1	PACSIN3	0.13		4.72e-07	11	protein kinase C and casein kinase substrate in neurons 3 [Source:HGNC Symbol;Acc:HGNC:8572]
CigDay	MMAB	12	Set1	MMAB	1		1.51e-07	12	metabolism of cobalamin associated B [Source:HGNC Symbol;Acc:HGNC:19331]
CigDay	PPP1R13B	14	Set1	PPP1R13B	0.97		6.42e-08	14	protein phosphatase 1 regulatory subunit 13B [Source:HGNC Symbol;Acc:HGNC:14950]
CigDay	CHRNA5	15	Set1	CHRNA5	0.53		1.27e-13	15	cholinergic receptor nicotinic alpha 5 subunit [Source:HGNC Symbol;Acc:HGNC:1959]
CigDay			Set1	ADAMTS7	0.47		1.43e-13	15	ADAM metallopeptidase with thrombospondin type 1 motif 7 [Source:HGNC Symbol;Acc:HGNC:223]
CigDay	NFAT5	16	Set1	NFAT5	1		3.65e-09	16	nuclear factor of activated T cells 5 [Source:HGNC Symbol;Acc:HGNC:7774]
CigDay	TLCD1	17	Set1	TLCD1	0.95		9.76e-07	17	TLC domain containing 1 [Source:HGNC Symbol;Acc:HGNC:25177]
CigDay	EGLN2	19	Set1	EGLN2	1		1.38e-12	19	egl-9 family hypoxia inducible factor 2 [Source:HGNC Symbol;Acc:HGNC:14660]
CigDay	PCMTD2	20	Set1	PCMTD2	1		5.04e-07	20	protein-L-isoaspartate (D-aspartate) O-methyltransferase domain containing 2 [Source:HGNC Symbol;Acc:HGNC:15882]
CigDay	TBC1D2B	15	Set1	TBC1D2B	1	Uterus	8.88e-16	15	TBC1 domain family member 2B [Source:HGNC Symbol;Acc:HGNC:29183]
CigDay	CLEC18A	16	Set1	CLEC18A	1		7e-09	16	C-type lectin domain family 18 member A [Source:HGNC Symbol;Acc:HGNC:30388]
CigDay	CYP2A7	19	Set1	CYP2A7	1		3.11e-15	19	cytochrome P450 family 2 subfamily A member 7 [Source:HGNC Symbol;Acc:HGNC:2611]
CigDay	CYB561D2	3	Set1	CYB561D2	0.99	Vagina	2.55e-08	3	cytochrome b561 family member D2 [Source:HGNC Symbol;Acc:HGNC:30253]
CigDay	GRK4	4	Set1	GRK4	1		1.54e-07	4	G protein-coupled receptor kinase 4 [Source:HGNC Symbol;Acc:HGNC:4543]
CigDay	RGS7BP	5	Set1	RGS7BP	1		7.78e-07	5	regulator of G protein signaling 7 binding protein [Source:HGNC Symbol;Acc:HGNC:23271]
CigDay	SLC35E1P1	13	Set1	SLC35E1P1	1		9.21e-07	13	solute carrier family 35 member E1 pseudogene 1 [Source:HGNC Symbol;Acc:HGNC:42046]
CigDay	ADAMTS7P3	15	Set1	ADAMTS7P3	1		6.44e-08	15	ADAMTS7 pseudogene 3 [Source:HGNC Symbol;Acc:HGNC:49409]
CigDay	EXOSC6	16	Set1	EXOSC6	0.99		4.35e-07	16	exosome component 6 [Source:HGNC Symbol;Acc:HGNC:19055]
CigDay	CYP2A7	19	Set1	CYP2A7	0.91		3.34e-08	19	cytochrome P450 family 2 subfamily A member 7 [Source:HGNC Symbol;Acc:HGNC:2611]
CigDay	MCTS2P	20	Set1	MCTS2P	1		8.5e-09	20	MCTS family member 2, pseudogene [Source:HGNC Symbol;Acc:HGNC:49760]
CigDay	WDR6	3	Set1	WDR6	0.6	Whole_Blood	3.27e-11	3	WD repeat domain 6 [Source:HGNC Symbol;Acc:HGNC:12758]
CigDay			Set1	NCKIPSD	0.4		4.93e-11	3	NCK interacting protein with SH3 domain [Source:HGNC Symbol;Acc:HGNC:15486]
CigDay	H4C8	6	Set1	H4C8	1		2.27e-08	6	H4 clustered histone 8 [Source:HGNC Symbol;Acc:HGNC:4788]
CigDay	ANKK1	11	Set1	ANKK1	1		1.28e-07	11	ankyrin repeat and kinase domain containing 1 [Source:HGNC Symbol;Acc:HGNC:21027]
CigDay	XRCC3	14	Set1	XRCC3	1		1.86e-07	14	X-ray repair cross complementing 3 [Source:HGNC Symbol;Acc:HGNC:12830]
CigDay	PSMA4	15	Set1	PSMA4	1		7.69e-152	15	proteasome 20S subunit alpha 4 [Source:HGNC Symbol;Acc:HGNC:9533]
CigDay	SPATA33	16	Set1	SPATA33	1		8.01e-10	16	spermatogenesis associated 33 [Source:HGNC Symbol;Acc:HGNC:26463]
CigDay	COQ8B	19	Set1	COQ8B	1		1.56e-19	19	coenzyme Q8B [Source:HGNC Symbol;Acc:HGNC:19041]
CigDay			Set2	SUPT5H	0.11		0.961	19	SPT5 homolog, DSIF elongation factor subunit [Source:HGNC Symbol;Acc:HGNC:11469]
CigDay			Set2	EGLN2	0.89		3.42e-14	19	egl-9 family hypoxia inducible factor 2 [Source:HGNC Symbol;Acc:HGNC:14660]
CigDay			Set3	SUPT5H	0.26		0.961	19	SPT5 homolog, DSIF elongation factor subunit [Source:HGNC Symbol;Acc:HGNC:11469]
CigDay			Set3	CEACAMP3	0.74		0.203	19	CEA cell adhesion molecule pseudogene 3 [Source:HGNC Symbol;Acc:HGNC:1825]

## Sheet: Suppl.Table 10b SmkInit
Genes in Fine-mapping Credible Intervals ( SmkInit )
Trait	Top gene in locus	Chr	Set #	Gene in Credible set (90%)	PIP	Tissue	Pvalue in TESLA	Chr	Description
SmkInit	RERE	1	Set1	RERE	1	Adipose_Subcutaneous	3.14e-12	1	arginine-glutamic acid dipeptide repeats [Source:HGNC Symbol;Acc:HGNC:9965]
SmkInit	CARF	2	Set1	CARF	1		1.55e-14	2	calcium responsive transcription factor [Source:HGNC Symbol;Acc:HGNC:14435]
SmkInit	CADM2	3	Set1	CADM2	1		1.16e-20	3	cell adhesion molecule 2 [Source:HGNC Symbol;Acc:HGNC:29849]
SmkInit	OCLNP1	5	Set1	OCLNP1	1		5.71e-08	5	OCLN pseudogene 1 [Source:HGNC Symbol;Acc:HGNC:53916]
SmkInit	ZSCAN26	6	Set1	ZSCAN26	1		3.77e-15	6	zinc finger and SCAN domain containing 26 [Source:HGNC Symbol;Acc:HGNC:12978]
SmkInit			Set2	ZKSCAN3	0.27		3.5e-11	6	zinc finger with KRAB and SCAN domains 3 [Source:HGNC Symbol;Acc:HGNC:13853]
SmkInit			Set2	ZNF603P	0.72		1.58e-11	6	zinc finger protein 603, pseudogene [Source:HGNC Symbol;Acc:HGNC:23322]
SmkInit			Set3	ZNF204P	1		0.807	6	zinc finger protein 204, pseudogene [Source:HGNC Symbol;Acc:HGNC:12995]
SmkInit	SDK1	7	Set1	SDK1	1		2.22e-16	7	sidekick cell adhesion molecule 1 [Source:HGNC Symbol;Acc:HGNC:19307]
SmkInit	CYP7B1	8	Set1	CYP7B1	0.99		2.81e-10	8	cytochrome P450 family 7 subfamily B member 1 [Source:HGNC Symbol;Acc:HGNC:2652]
SmkInit	PPP6C	9	Set1	PPP6C	1		7.11e-11	9	protein phosphatase 6 catalytic subunit [Source:HGNC Symbol;Acc:HGNC:9323]
SmkInit	BORCS7	10	Set1	BORCS7	0.58		2.97e-17	10	BLOC-1 related complex subunit 7 [Source:HGNC Symbol;Acc:HGNC:23516]
SmkInit			Set1	AS3MT	0.42		4.14e-17	10	arsenite methyltransferase [Source:HGNC Symbol;Acc:HGNC:17452]
SmkInit			Set2	AS3MT	1		4.14e-17	10	arsenite methyltransferase [Source:HGNC Symbol;Acc:HGNC:17452]
SmkInit			Set3	PDCD11	1		0.572	10	programmed cell death 11 [Source:HGNC Symbol;Acc:HGNC:13408]
SmkInit	NRXN2	11	Set1	NRXN2	0.52		4.37e-08	11	neurexin 2 [Source:HGNC Symbol;Acc:HGNC:8009]
SmkInit			Set1	SNX32	0.06		3.99e-07	11	sorting nexin 32 [Source:HGNC Symbol;Acc:HGNC:26423]
SmkInit			Set1	NAALADL1	0.35		6.7e-08	11	N-acetylated alpha-linked acidic dipeptidase like 1 [Source:HGNC Symbol;Acc:HGNC:23536]
SmkInit	TMEM116	12	Set1	TMEM116	1		2.93e-09	12	transmembrane protein 116 [Source:HGNC Symbol;Acc:HGNC:25084]
SmkInit	PCDH9	13	Set1	PCDH9	1		1.21e-08	13	protocadherin 9 [Source:HGNC Symbol;Acc:HGNC:8661]
SmkInit	SKOR1	15	Set1	SMAD3	0.14		1.6e-10	15	SMAD family member 3 [Source:HGNC Symbol;Acc:HGNC:6769]
SmkInit			Set1	SKOR1	0.79		2.63e-11	15	SKI family transcriptional corepressor 1 [Source:HGNC Symbol;Acc:HGNC:21326]
SmkInit	WDR24	16	Set1	RHBDL1	0.1		2.22e-16	16	rhomboid like 1 [Source:HGNC Symbol;Acc:HGNC:10007]
SmkInit			Set1	WDR24	0.88		2.55e-17	16	WD repeat domain 24 [Source:HGNC Symbol;Acc:HGNC:20852]
SmkInit			Set2	RHBDL1	0.9		2.22e-16	16	rhomboid like 1 [Source:HGNC Symbol;Acc:HGNC:10007]
SmkInit			Set2	STUB1	0.1		1.78e-15	16	STIP1 homology and U-box containing protein 1 [Source:HGNC Symbol;Acc:HGNC:11427]
SmkInit			Set3	CLCN7	1		0.0635	16	chloride voltage-gated channel 7 [Source:HGNC Symbol;Acc:HGNC:2025]
SmkInit	KANSL1	17	Set1	KANSL1	1		1.73e-14	17	KAT8 regulatory NSL complex subunit 1 [Source:HGNC Symbol;Acc:HGNC:24565]
SmkInit			Set2	MRPL45P2	0.72		6.93e-09	17	mitochondrial ribosomal protein L45 pseudogene 2 [Source:HGNC Symbol;Acc:HGNC:29716]
SmkInit			Set2	SCRN2	0.23		0.0958	17	secernin 2 [Source:HGNC Symbol;Acc:HGNC:30381]
SmkInit	RMC1	18	Set1	RMC1	0.88		2.8e-07	18	regulator of MON1-CCZ1 [Source:HGNC Symbol;Acc:HGNC:24326]
SmkInit			Set1	NPC1	0.12		2.22e-06	18	NPC intracellular cholesterol transporter 1 [Source:HGNC Symbol;Acc:HGNC:7897]
SmkInit	GATAD2A	19	Set1	GATAD2A	1		4.53e-07	19	GATA zinc finger domain containing 2A [Source:HGNC Symbol;Acc:HGNC:29989]
SmkInit	RTEL1	20	Set1	RTEL1	1		3.2e-07	20	regulator of telomere elongation helicase 1 [Source:HGNC Symbol;Acc:HGNC:15888]
SmkInit	PSMG1	21	Set1	LCA5L	0.11		9.06e-07	21	lebercilin LCA5 like [Source:HGNC Symbol;Acc:HGNC:1255]
SmkInit			Set1	PSMG1	0.87		1.09e-07	21	proteasome assembly chaperone 1 [Source:HGNC Symbol;Acc:HGNC:3043]
SmkInit	GCAT	22	Set1	TRIOBP	0.32		9.2e-10	22	TRIO and F-actin binding protein [Source:HGNC Symbol;Acc:HGNC:17009]
SmkInit			Set1	GCAT	0.68		4.23e-10	22	glycine C-acetyltransferase [Source:HGNC Symbol;Acc:HGNC:4188]
SmkInit	RERE	1	Set1	RERE	1	Adipose_Visceral_Omentum	1.11e-15	1	arginine-glutamic acid dipeptide repeats [Source:HGNC Symbol;Acc:HGNC:9965]
SmkInit	ANKRD36	2	Set1	ANKRD36	1		7.34e-09	2	ankyrin repeat domain 36 [Source:HGNC Symbol;Acc:HGNC:24079]
SmkInit	CADM2	3	Set1	CADM2	1		7.02e-22	3	cell adhesion molecule 2 [Source:HGNC Symbol;Acc:HGNC:29849]
SmkInit	KIF20A	5	Set1	KIF20A	1		2.31e-09	5	kinesin family member 20A [Source:HGNC Symbol;Acc:HGNC:9787]
SmkInit	H2BC12	6	Set1	H2BC12	0.97		1.68e-11	6	H2B clustered histone 12 [Source:HGNC Symbol;Acc:HGNC:13954]
SmkInit	SDK1	7	Set1	SDK1	1		3.88e-18	7	sidekick cell adhesion molecule 1 [Source:HGNC Symbol;Acc:HGNC:19307]
SmkInit	KIFC2	8	Set1	KIFC2	0.38		8.36e-07	8	kinesin family member C2 [Source:HGNC Symbol;Acc:HGNC:29530]
SmkInit			Set1	ZNF517	0.19		1.7e-06	8	zinc finger protein 517 [Source:HGNC Symbol;Acc:HGNC:27984]
SmkInit			Set1	ZNF34	0.36		8.83e-07	8	zinc finger protein 34 [Source:HGNC Symbol;Acc:HGNC:13098]
SmkInit	MAPKAP1	9	Set1	MAPKAP1	0.98		1.74e-08	9	MAPK associated protein 1 [Source:HGNC Symbol;Acc:HGNC:18752]
SmkInit	NT5C2	10	Set1	NT5C2	0.96		3.13e-21	10	5'-nucleotidase, cytosolic II [Source:HGNC Symbol;Acc:HGNC:8022]
SmkInit			Set2	CALHM2	1		0.609	10	calcium homeostasis modulator family member 2 [Source:HGNC Symbol;Acc:HGNC:23493]
SmkInit			Set3	MFSD13A	1		4.96e-08	10	major facilitator superfamily domain containing 13A [Source:HGNC Symbol;Acc:HGNC:26196]
SmkInit	PPP1R14B	11	Set1	PPP1R14B	1		6e-11	11	protein phosphatase 1 regulatory inhibitor subunit 14B [Source:HGNC Symbol;Acc:HGNC:9057]
SmkInit	RPS26	12	Set1	RPS26	1		1.2e-10	12	ribosomal protein S26 [Source:HGNC Symbol;Acc:HGNC:10414]
SmkInit	LINC01068	13	Set1	LINC01068	1		1.31e-08	13	long intergenic non-protein coding RNA 1068 [Source:HGNC Symbol;Acc:HGNC:49106]
SmkInit	KLC1	14	Set1	KLC1	1		1.17e-12	14	kinesin light chain 1 [Source:HGNC Symbol;Acc:HGNC:6387]
SmkInit	BTBD1	15	Set1	BTBD1	1		1.08e-10	15	BTB domain containing 1 [Source:HGNC Symbol;Acc:HGNC:1120]
SmkInit	RHBDL1	16	Set1	RHBDL1	0.92		8.88e-16	16	rhomboid like 1 [Source:HGNC Symbol;Acc:HGNC:10007]
SmkInit			Set2	WDR24	1		9.99e-15	16	WD repeat domain 24 [Source:HGNC Symbol;Acc:HGNC:20852]
SmkInit			Set3	POLR3K	1		0.431	16	RNA polymerase III subunit K [Source:HGNC Symbol;Acc:HGNC:14121]
SmkInit	KANSL1	17	Set1	KANSL1	1		1.78e-10	17	KAT8 regulatory NSL complex subunit 1 [Source:HGNC Symbol;Acc:HGNC:24565]
SmkInit	RMC1	18	Set1	NPC1	0.13		4.94e-08	18	NPC intracellular cholesterol transporter 1 [Source:HGNC Symbol;Acc:HGNC:7897]
SmkInit			Set1	RMC1	0.87		6.91e-09	18	regulator of MON1-CCZ1 [Source:HGNC Symbol;Acc:HGNC:24326]
SmkInit	MAP1LC3A	20	Set1	MAP1LC3A	1		4.82e-07	20	microtubule associated protein 1 light chain 3 alpha [Source:HGNC Symbol;Acc:HGNC:6838]
SmkInit	PSMG1	21	Set1	PSMG1	1		2.86e-13	21	proteasome assembly chaperone 1 [Source:HGNC Symbol;Acc:HGNC:3043]
SmkInit	TRIOBP	22	Set1	TRIOBP	1		5.69e-10	22	TRIO and F-actin binding protein [Source:HGNC Symbol;Acc:HGNC:17009]
SmkInit	SLC2A1	1	Set1	SLC2A1	0.56	Adrenal_Gland	7.55e-08	1	solute carrier family 2 member 1 [Source:HGNC Symbol;Acc:HGNC:11005]
SmkInit			Set1	PTPRF	0.42		1.03e-07	1	protein tyrosine phosphatase receptor type F [Source:HGNC Symbol;Acc:HGNC:9670]
SmkInit	LINC01806	2	Set1	LINC01806	1		2.89e-14	2	long intergenic non-protein coding RNA 1806 [Source:HGNC Symbol;Acc:HGNC:52599]
SmkInit	CSPG5	3	Set1	CSPG5	0.51		1.21e-09	3	chondroitin sulfate proteoglycan 5 [Source:HGNC Symbol;Acc:HGNC:2467]
SmkInit			Set1	RBM6	0.49		1.26e-09	3	RNA binding motif protein 6 [Source:HGNC Symbol;Acc:HGNC:9903]
SmkInit			Set2	RBM6	1		1.26e-09	3	RNA binding motif protein 6 [Source:HGNC Symbol;Acc:HGNC:9903]
SmkInit	RANBP17	5	Set1	RANBP17	1		4.79e-08	5	RAN binding protein 17 [Source:HGNC Symbol;Acc:HGNC:14428]
SmkInit	LINC00240	6	Set1	LINC00240	1		0	6	long intergenic non-protein coding RNA 240 [Source:HGNC Symbol;Acc:HGNC:18772]
SmkInit	IMMP2L	7	Set1	IMMP2L	1		7.71e-09	7	inner mitochondrial membrane peptidase subunit 2 [Source:HGNC Symbol;Acc:HGNC:14598]
SmkInit	ZNF34	8	Set1	ZNF34	0.99		1.44e-06	8	zinc finger protein 34 [Source:HGNC Symbol;Acc:HGNC:13098]
SmkInit	SCAI	9	Set1	SCAI	1		7.37e-09	9	suppressor of cancer cell invasion [Source:HGNC Symbol;Acc:HGNC:26709]
SmkInit	BORCS7	10	Set1	BORCS7	1		1.16e-18	10	BLOC-1 related complex subunit 7 [Source:HGNC Symbol;Acc:HGNC:23516]
SmkInit	PPP1R14B	11	Set1	PPP1R14B	1		1.4e-11	11	protein phosphatase 1 regulatory inhibitor subunit 14B [Source:HGNC Symbol;Acc:HGNC:9057]
SmkInit	RPS26	12	Set1	RPS26	1		1.97e-11	12	ribosomal protein S26 [Source:HGNC Symbol;Acc:HGNC:10414]
SmkInit	GGACT	13	Set1	GGACT	1		3.16e-09	13	gamma-glutamylamine cyclotransferase [Source:HGNC Symbol;Acc:HGNC:25100]
SmkInit	LINC01550	14	Set1	LINC01550	1		4.82e-13	14	long intergenic non-protein coding RNA 1550 [Source:HGNC Symbol;Acc:HGNC:20111]
SmkInit	SKOR1	15	Set1	SKOR1	1		1.7e-10	15	SKI family transcriptional corepressor 1 [Source:HGNC Symbol;Acc:HGNC:21326]
SmkInit	WDR90	16	Set1	WDR90	0.92		1.69e-12	16	WD repeat domain 90 [Source:HGNC Symbol;Acc:HGNC:26960]
SmkInit			Set2	WFIKKN1	1		4.67e-10	16	WAP, follistatin/kazal, immunoglobulin, kunitz and netrin domain containing 1 [Source:HGNC Symbol;Acc:HGNC:30912]
SmkInit	KANSL1	17	Set1	KANSL1	1		6.66e-16	17	KAT8 regulatory NSL complex subunit 1 [Source:HGNC Symbol;Acc:HGNC:24565]
SmkInit			Set2	LRRC37A	0.58		0.0492	17	leucine rich repeat containing 37A [Source:HGNC Symbol;Acc:HGNC:29069]
SmkInit			Set2	ARL17A	0.09		4.41e-08	17	ADP ribosylation factor like GTPase 17A [Source:HGNC Symbol;Acc:HGNC:24096]
SmkInit			Set2	TBKBP1	0.27		1.22e-08	17	TBK1 binding protein 1 [Source:HGNC Symbol;Acc:HGNC:30140]
SmkInit			Set3	TBKBP1	1		1.22e-08	17	TBK1 binding protein 1 [Source:HGNC Symbol;Acc:HGNC:30140]
SmkInit	PSMG1	21	Set1	PSMG1	1		1.13e-13	21	proteasome assembly chaperone 1 [Source:HGNC Symbol;Acc:HGNC:3043]
SmkInit	CYP2D6	22	Set1	CYP2D6	0.99		4.59e-07	22	cytochrome P450 family 2 subfamily D member 6 [Source:HGNC Symbol;Acc:HGNC:2625]
SmkInit	PTPRF	1	Set1	PTPRF	1	Artery_Aorta	7.23e-12	1	protein tyrosine phosphatase receptor type F [Source:HGNC Symbol;Acc:HGNC:9670]
SmkInit	NBEAL1	2	Set1	NBEAL1	0.73		3.04e-09	2	neurobeachin like 1 [Source:HGNC Symbol;Acc:HGNC:20681]
SmkInit			Set1	FAM117B	0.27		8.34e-09	2	family with sequence similarity 117 member B [Source:HGNC Symbol;Acc:HGNC:14440]
SmkInit	AMT	3	Set1	CSPG5	0.28		1.65e-10	3	chondroitin sulfate proteoglycan 5 [Source:HGNC Symbol;Acc:HGNC:2467]
SmkInit			Set1	AMT	0.68		6.55e-11	3	aminomethyltransferase [Source:HGNC Symbol;Acc:HGNC:473]
SmkInit			Set2	CSPG5	0.95		1.65e-10	3	chondroitin sulfate proteoglycan 5 [Source:HGNC Symbol;Acc:HGNC:2467]
SmkInit			Set3	C3orf62	0.84		1.3e-09	3	chromosome 3 open reading frame 62 [Source:HGNC Symbol;Acc:HGNC:24771]
SmkInit			Set3	P4HTM	0.07		2.96e-08	3	prolyl 4-hydroxylase, transmembrane [Source:HGNC Symbol;Acc:HGNC:28858]
SmkInit	NOA1	4	Set1	NOA1	1		1.02e-06	4	nitric oxide associated 1 [Source:HGNC Symbol;Acc:HGNC:28473]
SmkInit	ZSCAN26	6	Set1	ZSCAN26	1		2.66e-15	6	zinc finger and SCAN domain containing 26 [Source:HGNC Symbol;Acc:HGNC:12978]
SmkInit			Set2	ZNF204P	1		0.771	6	zinc finger protein 204, pseudogene [Source:HGNC Symbol;Acc:HGNC:12995]
SmkInit			Set3	BTN3A2	1		8.39e-07	6	butyrophilin subfamily 3 member A2 [Source:HGNC Symbol;Acc:HGNC:1139]
SmkInit	TMEM225B	7	Set1	TMEM225B	0.98		2.71e-10	7	transmembrane protein 225B [Source:HGNC Symbol;Acc:HGNC:53075]
SmkInit			Set2	ZKSCAN5	1		1.35e-08	7	zinc finger with KRAB and SCAN domains 5 [Source:HGNC Symbol;Acc:HGNC:12867]
SmkInit	OTUD6B	8	Set1	OTUD6B	1		2.32e-13	8	OTU deubiquitinase 6B [Source:HGNC Symbol;Acc:HGNC:24281]
SmkInit	PTPRD	9	Set1	PTPRD	0.94		8.63e-09	9	protein tyrosine phosphatase receptor type D [Source:HGNC Symbol;Acc:HGNC:9668]
SmkInit	BORCS7	10	Set1	BORCS7	1		9.09e-20	10	BLOC-1 related complex subunit 7 [Source:HGNC Symbol;Acc:HGNC:23516]
SmkInit	CTSW	11	Set1	NRXN2	0.05		1.73e-07	11	neurexin 2 [Source:HGNC Symbol;Acc:HGNC:8009]
SmkInit			Set1	CTSW	0.9		8.99e-09	11	cathepsin W [Source:HGNC Symbol;Acc:HGNC:2546]
SmkInit	ADAM1A	12	Set1	ADAM1A	1		1.3e-11	12	ADAM metallopeptidase domain 1A (pseudogene) [Source:HGNC Symbol;Acc:HGNC:187]
SmkInit	MAP2K5	15	Set1	MAP2K5	0.98		2.12e-09	15	mitogen-activated protein kinase kinase 5 [Source:HGNC Symbol;Acc:HGNC:6845]
SmkInit	RHBDL1	16	Set1	RHBDL1	0.94		2.44e-15	16	rhomboid like 1 [Source:HGNC Symbol;Acc:HGNC:10007]
SmkInit			Set2	METTL26	0.99		1e-13	16	methyltransferase like 26 [Source:HGNC Symbol;Acc:HGNC:14141]
SmkInit			Set3	RPS2	1		0.118	16	ribosomal protein S2 [Source:HGNC Symbol;Acc:HGNC:10404]
SmkInit	ARL17A	17	Set1	KANSL1	0.37		3.11e-15	17	KAT8 regulatory NSL complex subunit 1 [Source:HGNC Symbol;Acc:HGNC:24565]
SmkInit			Set1	ARL17A	0.63		1.78e-15	17	ADP ribosylation factor like GTPase 17A [Source:HGNC Symbol;Acc:HGNC:24096]
SmkInit			Set2	KANSL1	1		3.11e-15	17	KAT8 regulatory NSL complex subunit 1 [Source:HGNC Symbol;Acc:HGNC:24565]
SmkInit			Set3	RPRML	1		0.987	17	reprimo like [Source:HGNC Symbol;Acc:HGNC:32422]
SmkInit	NPC1	18	Set1	NPC1	1		9.62e-07	18	NPC intracellular cholesterol transporter 1 [Source:HGNC Symbol;Acc:HGNC:7897]
SmkInit	PRKD2	19	Set1	PRKD2	1		1.5e-07	19	protein kinase D2 [Source:HGNC Symbol;Acc:HGNC:17293]
SmkInit	PPP1R16B	20	Set1	PPP1R16B	1		2.08e-08	20	protein phosphatase 1 regulatory subunit 16B [Source:HGNC Symbol;Acc:HGNC:15850]
SmkInit	PSMG1	21	Set1	PSMG1	0.93		4.51e-08	21	proteasome assembly chaperone 1 [Source:HGNC Symbol;Acc:HGNC:3043]
SmkInit	GCAT	22	Set1	TRIOBP	0.27		1.54e-09	22	TRIO and F-actin binding protein [Source:HGNC Symbol;Acc:HGNC:17009]
SmkInit			Set1	GCAT	0.72		5.66e-10	22	glycine C-acetyltransferase [Source:HGNC Symbol;Acc:HGNC:4188]
SmkInit			Set2	TRIOBP	0.22		1.54e-09	22	TRIO and F-actin binding protein [Source:HGNC Symbol;Acc:HGNC:17009]
SmkInit			Set2	CBY1	0.77		0.709	22	chibby family member 1, beta catenin antagonist [Source:HGNC Symbol;Acc:HGNC:1307]
SmkInit			Set3	MICALL1	1		6.38e-08	22	MICAL like 1 [Source:HGNC Symbol;Acc:HGNC:29804]
SmkInit	MAST2	1	Set1	MAST2	1	Artery_Coronary	2.33e-08	1	microtubule associated serine/threonine kinase 2 [Source:HGNC Symbol;Acc:HGNC:19035]
SmkInit	NBEAL1	2	Set1	NBEAL1	1		9.82e-09	2	neurobeachin like 1 [Source:HGNC Symbol;Acc:HGNC:20681]
SmkInit	AMT	3	Set1	AMT	1		3.12e-13	3	aminomethyltransferase [Source:HGNC Symbol;Acc:HGNC:473]
SmkInit			Set2	INKA1	1		0.798	3	inka box actin regulator 1 [Source:HGNC Symbol;Acc:HGNC:32480]
SmkInit	REELD1	4	Set1	REELD1	1		1.74e-08	4	reeler domain containing 1 [Source:HGNC Symbol;Acc:HGNC:53638]
SmkInit	ZNF603P	6	Set1	ZNF603P	0.65		1.68e-10	6	zinc finger protein 603, pseudogene [Source:HGNC Symbol;Acc:HGNC:23322]
SmkInit			Set1	ZSCAN26	0.35		3.22e-10	6	zinc finger and SCAN domain containing 26 [Source:HGNC Symbol;Acc:HGNC:12978]
SmkInit			Set2	ZSCAN26	1		3.22e-10	6	zinc finger and SCAN domain containing 26 [Source:HGNC Symbol;Acc:HGNC:12978]
SmkInit	LRGUK	7	Set1	LRGUK	1		1.34e-07	7	leucine rich repeats and guanylate kinase domain containing [Source:HGNC Symbol;Acc:HGNC:21964]
SmkInit	ZNF34	8	Set1	RPL8	0.1		2.23e-06	8	ribosomal protein L8 [Source:HGNC Symbol;Acc:HGNC:10368]
SmkInit			Set1	ZNF34	0.9		2.31e-07	8	zinc finger protein 34 [Source:HGNC Symbol;Acc:HGNC:13098]
SmkInit	PTPRD-AS1	9	Set1	PTPRD-AS1	1		1.33e-06	9	PTPRD antisense RNA 1 [Source:HGNC Symbol;Acc:HGNC:49753]
SmkInit	BORCS7	10	Set1	BORCS7	1		8.88e-16	10	BLOC-1 related complex subunit 7 [Source:HGNC Symbol;Acc:HGNC:23516]
SmkInit	CTSW	11	Set1	CTSF	0.49		6.75e-08	11	cathepsin F [Source:HGNC Symbol;Acc:HGNC:2531]
SmkInit			Set1	CTSW	0.49		6.73e-08	11	cathepsin W [Source:HGNC Symbol;Acc:HGNC:2546]
SmkInit	RPS26	12	Set1	RPS26	1		1.77e-08	12	ribosomal protein S26 [Source:HGNC Symbol;Acc:HGNC:10414]
SmkInit	LINC02288	14	Set1	LINC02288	1		2.98e-11	14	long intergenic non-protein coding RNA 2288 [Source:HGNC Symbol;Acc:HGNC:27505]
SmkInit	SKOR1	15	Set1	SKOR1	1		3.35e-10	15	SKI family transcriptional corepressor 1 [Source:HGNC Symbol;Acc:HGNC:21326]
SmkInit	WDR90	16	Set1	METTL26	0.31		1.11e-13	16	methyltransferase like 26 [Source:HGNC Symbol;Acc:HGNC:14141]
SmkInit			Set1	WDR90	0.69		4.91e-14	16	WD repeat domain 90 [Source:HGNC Symbol;Acc:HGNC:26960]
SmkInit			Set2	METTL26	0.91		1.11e-13	16	methyltransferase like 26 [Source:HGNC Symbol;Acc:HGNC:14141]
SmkInit	TBKBP1	17	Set1	TBKBP1	0.94		6.49e-12	17	TBK1 binding protein 1 [Source:HGNC Symbol;Acc:HGNC:30140]
SmkInit	RTEL1	20	Set1	RTEL1	1		6.76e-07	20	regulator of telomere elongation helicase 1 [Source:HGNC Symbol;Acc:HGNC:15888]
SmkInit	LCA5L	21	Set1	LCA5L	1		2.58e-08	21	lebercilin LCA5 like [Source:HGNC Symbol;Acc:HGNC:1255]
SmkInit	ACO2	22	Set1	ACO2	0.91		1.19e-06	22	aconitase 2 [Source:HGNC Symbol;Acc:HGNC:118]
SmkInit	RPL31P12	1	Set1	RPL31P12	1	Artery_Tibial	3.82e-10	1	ribosomal protein L31 pseudogene 12 [Source:HGNC Symbol;Acc:HGNC:35546]
SmkInit	MSH6	2	Set1	MSH6	1		1.03e-09	2	mutS homolog 6 [Source:HGNC Symbol;Acc:HGNC:7329]
SmkInit	NAA80	3	Set1	NAA80	1		2.22e-15	3	N-alpha-acetyltransferase 80, NatH catalytic subunit [Source:HGNC Symbol;Acc:HGNC:30252]
SmkInit	REST	4	Set1	REST	1		5.46e-07	4	RE1 silencing transcription factor [Source:HGNC Symbol;Acc:HGNC:9966]
SmkInit	RASA1	5	Set1	RASA1	1		1.02e-06	5	RAS p21 protein activator 1 [Source:HGNC Symbol;Acc:HGNC:9871]
SmkInit	ZSCAN26	6	Set1	ZSCAN26	1		4.44e-16	6	zinc finger and SCAN domain containing 26 [Source:HGNC Symbol;Acc:HGNC:12978]
SmkInit			Set2	MCCD1P1	1		0.958	6	mitochondrial coiled-coil domain 1 pseudogene 1 [Source:HGNC Symbol;Acc:HGNC:33449]
SmkInit			Set3	PRSS16	1		0.567	6	serine protease 16 [Source:HGNC Symbol;Acc:HGNC:9480]
SmkInit	TMEM225B	7	Set1	TMEM225B	0.94		3.88e-10	7	transmembrane protein 225B [Source:HGNC Symbol;Acc:HGNC:53075]
SmkInit			Set2	SAP25	1		0.998	7	Sin3A associated protein 25 [Source:HGNC Symbol;Acc:HGNC:41908]
SmkInit			Set3	ACHE	0.19		0.407	7	acetylcholinesterase (Cartwright blood group) [Source:HGNC Symbol;Acc:HGNC:108]
SmkInit			Set3	PILRA	0.81		0.394	7	paired immunoglobin like type 2 receptor alpha [Source:HGNC Symbol;Acc:HGNC:20396]
SmkInit	PIP4P2	8	Set1	PIP4P2	1		2.69e-10	8	phosphatidylinositol-4,5-bisphosphate 4-phosphatase 2 [Source:HGNC Symbol;Acc:HGNC:25452]
SmkInit	PRPS1P2	9	Set1	GAPVD1	0.32		3.06e-07	9	GTPase activating protein and VPS9 domains 1 [Source:HGNC Symbol;Acc:HGNC:23375]
SmkInit			Set1	PRPS1P2	0.67		1.42e-07	9	phosphoribosyl pyrophosphate synthetase 1 pseudogene 2 [Source:HGNC Symbol;Acc:HGNC:9464]
SmkInit	NT5C2	10	Set1	NT5C2	1		8.77e-25	10	5'-nucleotidase, cytosolic II [Source:HGNC Symbol;Acc:HGNC:8022]
SmkInit			Set2	SUFU	1		0.22	10	SUFU negative regulator of hedgehog signaling [Source:HGNC Symbol;Acc:HGNC:16466]
SmkInit			Set3	ST13P13	1		0.611	10	ST13, Hsp70 interacting protein pseudogene 13 [Source:HGNC Symbol;Acc:HGNC:38788]
SmkInit	NRXN2	11	Set1	NRXN2	0.97		2.89e-10	11	neurexin 2 [Source:HGNC Symbol;Acc:HGNC:8009]
SmkInit			Set2	PCNX3	0.98		0.783	11	pecanex 3 [Source:HGNC Symbol;Acc:HGNC:18760]
SmkInit			Set3	MAP3K11	0.99		0.0301	11	mitogen-activated protein kinase kinase kinase 11 [Source:HGNC Symbol;Acc:HGNC:6850]
SmkInit	ADAM1B	12	Set1	ADAM1B	1		1.09e-08	12	ADAM metallopeptidase domain 1B (pseudogene) [Source:HGNC Symbol;Acc:HGNC:44366]
SmkInit	NRXN3	14	Set1	NRXN3	1		3.37e-10	14	neurexin 3 [Source:HGNC Symbol;Acc:HGNC:8010]
SmkInit	IQCH	15	Set1	IQCH	0.93		1.08e-10	15	IQ motif containing H [Source:HGNC Symbol;Acc:HGNC:25721]
SmkInit	WDR90	16	Set1	WDR90	1		5.55e-15	16	WD repeat domain 90 [Source:HGNC Symbol;Acc:HGNC:26960]
SmkInit			Set2	MRPL28	1		0.974	16	mitochondrial ribosomal protein L28 [Source:HGNC Symbol;Acc:HGNC:14484]
SmkInit			Set3	JMJD8	1		0.176	16	jumonji domain containing 8 [Source:HGNC Symbol;Acc:HGNC:14148]
SmkInit	KANSL1	17	Set1	KANSL1	1		6.59e-12	17	KAT8 regulatory NSL complex subunit 1 [Source:HGNC Symbol;Acc:HGNC:24565]
SmkInit			Set2	SOST	1		0.999	17	sclerostin [Source:HGNC Symbol;Acc:HGNC:13771]
SmkInit			Set3	SLC25A39	0.99		0.0693	17	solute carrier family 25 member 39 [Source:HGNC Symbol;Acc:HGNC:24279]
SmkInit	RMC1	18	Set1	NPC1	0.16		5.57e-07	18	NPC intracellular cholesterol transporter 1 [Source:HGNC Symbol;Acc:HGNC:7897]
SmkInit			Set1	RMC1	0.84		9.67e-08	18	regulator of MON1-CCZ1 [Source:HGNC Symbol;Acc:HGNC:24326]
SmkInit	ARFRP1	20	Set1	ARFRP1	0.96		7.53e-08	20	ADP ribosylation factor related protein 1 [Source:HGNC Symbol;Acc:HGNC:662]
SmkInit	PSMG1	21	Set1	PSMG1	1		5.11e-15	21	proteasome assembly chaperone 1 [Source:HGNC Symbol;Acc:HGNC:3043]
SmkInit	MICALL1	22	Set1	TRIOBP	0.3		5.53e-10	22	TRIO and F-actin binding protein [Source:HGNC Symbol;Acc:HGNC:17009]
SmkInit			Set1	MICALL1	0.69		2.38e-10	22	MICAL like 1 [Source:HGNC Symbol;Acc:HGNC:29804]
SmkInit			Set2	TRIOBP	0.99		5.53e-10	22	TRIO and F-actin binding protein [Source:HGNC Symbol;Acc:HGNC:17009]
SmkInit			Set3	DDX17	1		0.844	22	DEAD-box helicase 17 [Source:HGNC Symbol;Acc:HGNC:2740]
SmkInit	LY75	2	Set1	LY75	1	Brain_Amygdala	1.15e-07	2	lymphocyte antigen 75 [Source:HGNC Symbol;Acc:HGNC:6729]
SmkInit	TRAIP	3	Set1	HYAL3	0.2		3.15e-10	3	hyaluronidase 3 [Source:HGNC Symbol;Acc:HGNC:5322]
SmkInit			Set1	TRAIP	0.8		7.46e-11	3	TRAF interacting protein [Source:HGNC Symbol;Acc:HGNC:30764]
SmkInit	ZNF602P	6	Set1	BTN3A2	0.16		4.79e-07	6	butyrophilin subfamily 3 member A2 [Source:HGNC Symbol;Acc:HGNC:1139]
SmkInit			Set1	ZNF602P	0.83		8.91e-08	6	zinc finger protein 602, pseudogene [Source:HGNC Symbol;Acc:HGNC:23313]
SmkInit	GRM8	7	Set1	GRM8	1		2.25e-09	7	glutamate metabotropic receptor 8 [Source:HGNC Symbol;Acc:HGNC:4600]
SmkInit	RPL10P19	8	Set1	FAM86B3P	0.2		5.16e-06	8	family with sequence similarity 86 member B3, pseudogene [Source:HGNC Symbol;Acc:HGNC:44371]
SmkInit			Set1	RPL10P19	0.8		1.2e-06	8	ribosomal protein L10 pseudogene 19 [Source:HGNC Symbol;Acc:HGNC:52350]
SmkInit	PTPRD-AS1	9	Set1	PTPRD-AS1	1		7.95e-07	9	PTPRD antisense RNA 1 [Source:HGNC Symbol;Acc:HGNC:49753]
SmkInit	AS3MT	10	Set1	AS3MT	1		1.01e-16	10	arsenite methyltransferase [Source:HGNC Symbol;Acc:HGNC:17452]
SmkInit	PIH1D2	11	Set1	PIH1D2	1		1.15e-21	11	PIH1 domain containing 2 [Source:HGNC Symbol;Acc:HGNC:25210]
SmkInit	SUOX	12	Set1	SUOX	1		3.49e-10	12	sulfite oxidase [Source:HGNC Symbol;Acc:HGNC:11460]
SmkInit	WFIKKN1	16	Set1	WFIKKN1	1		2.11e-06	16	WAP, follistatin/kazal, immunoglobulin, kunitz and netrin domain containing 1 [Source:HGNC Symbol;Acc:HGNC:30912]
SmkInit	CENPV	17	Set1	CENPV	1		1.3e-09	17	centromere protein V [Source:HGNC Symbol;Acc:HGNC:29920]
SmkInit	MAP1LC3A	20	Set1	MAP1LC3A	1		5.24e-07	20	microtubule associated protein 1 light chain 3 alpha [Source:HGNC Symbol;Acc:HGNC:6838]
SmkInit	CHCHD5	2	Set1	CHCHD5	1	Brain_Anterior_cingulate_cortex_BA24	4.02e-08	2	coiled-coil-helix-coiled-coil-helix domain containing 5 [Source:HGNC Symbol;Acc:HGNC:17840]
SmkInit	GPX1	3	Set1	GPX1	1		2.53e-13	3	glutathione peroxidase 1 [Source:HGNC Symbol;Acc:HGNC:4553]
SmkInit	C5orf64-AS1	5	Set1	C5orf64-AS1	1		2.22e-10	5	C5orf64 antisense RNA 1 [Source:HGNC Symbol;Acc:HGNC:52969]
SmkInit	ZNF192P2	6	Set1	ZNF603P	0.2		1.44e-10	6	zinc finger protein 603, pseudogene [Source:HGNC Symbol;Acc:HGNC:23322]
SmkInit			Set1	ZNF602P	0.11		2.67e-10	6	zinc finger protein 602, pseudogene [Source:HGNC Symbol;Acc:HGNC:23313]
SmkInit			Set1	ZNF192P2	0.69		4.12e-11	6	zinc finger protein 192 pseudogene 2 [Source:HGNC Symbol;Acc:HGNC:42862]
SmkInit			Set2	ZNF603P	0.57		1.44e-10	6	zinc finger protein 603, pseudogene [Source:HGNC Symbol;Acc:HGNC:23322]
SmkInit			Set2	ZNF602P	0.42		2.67e-10	6	zinc finger protein 602, pseudogene [Source:HGNC Symbol;Acc:HGNC:23313]
SmkInit	CPSF4	7	Set1	CPSF4	0.99		2.63e-10	7	cleavage and polyadenylation specific factor 4 [Source:HGNC Symbol;Acc:HGNC:2327]
SmkInit	PPP6C	9	Set1	PPP6C	1		6.93e-08	9	protein phosphatase 6 catalytic subunit [Source:HGNC Symbol;Acc:HGNC:9323]
SmkInit	BORCS7	10	Set1	BORCS7	1		2.22e-16	10	BLOC-1 related complex subunit 7 [Source:HGNC Symbol;Acc:HGNC:23516]
SmkInit			Set2	ITPRIP	1		0.969	10	inositol 1,4,5-trisphosphate receptor interacting protein [Source:HGNC Symbol;Acc:HGNC:29370]
SmkInit			Set3	MFSD13A	1		6.05e-09	10	major facilitator superfamily domain containing 13A [Source:HGNC Symbol;Acc:HGNC:26196]
SmkInit	C11orf49	11	Set1	C11orf49	1		2.24e-09	11	chromosome 11 open reading frame 49 [Source:HGNC Symbol;Acc:HGNC:28720]
SmkInit	SUOX	12	Set1	SUOX	1		1.15e-06	12	sulfite oxidase [Source:HGNC Symbol;Acc:HGNC:11460]
SmkInit	RMDN3	15	Set1	RMDN3	1		1.2e-06	15	regulator of microtubule dynamics 3 [Source:HGNC Symbol;Acc:HGNC:25550]
SmkInit	WFIKKN1	16	Set1	WFIKKN1	1		1.91e-10	16	WAP, follistatin/kazal, immunoglobulin, kunitz and netrin domain containing 1 [Source:HGNC Symbol;Acc:HGNC:30912]
SmkInit	MAPK8IP1P2	17	Set1	MAPK8IP1P2	1		4.02e-14	17	mitogen-activated protein kinase 8 interacting protein 1 pseudogene 2 [Source:HGNC Symbol;Acc:HGNC:52402]
SmkInit			Set2	ARL17A	0.84		7.48e-09	17	ADP ribosylation factor like GTPase 17A [Source:HGNC Symbol;Acc:HGNC:24096]
SmkInit			Set2	NSFP1	0.1		6.91e-08	17	N-ethylmaleimide-sensitive factor pseudogene 1 [Source:HGNC Symbol;Acc:HGNC:31405]
SmkInit	RMC1	18	Set1	RMC1	1		1.06e-09	18	regulator of MON1-CCZ1 [Source:HGNC Symbol;Acc:HGNC:24326]
SmkInit	LCA5L	21	Set1	LCA5L	1		1.86e-06	21	lebercilin LCA5 like [Source:HGNC Symbol;Acc:HGNC:1255]
SmkInit	TRIOBP	22	Set1	TRIOBP	0.97		2.1e-06	22	TRIO and F-actin binding protein [Source:HGNC Symbol;Acc:HGNC:17009]
SmkInit	TESK2	1	Set1	TESK2	1	Brain_Caudate_basal_ganglia	6.31e-07	1	testis associated actin remodelling kinase 2 [Source:HGNC Symbol;Acc:HGNC:11732]
SmkInit	TYW5	2	Set1	TYW5	1		3.29e-09	2	tRNA-yW synthesizing protein 5 [Source:HGNC Symbol;Acc:HGNC:26754]
SmkInit	ITIH4	3	Set1	ITIH4	1		4.97e-13	3	inter-alpha-trypsin inhibitor heavy chain 4 [Source:HGNC Symbol;Acc:HGNC:6169]
SmkInit	C5orf64-AS1	5	Set1	C5orf64-AS1	1		1.54e-07	5	C5orf64 antisense RNA 1 [Source:HGNC Symbol;Acc:HGNC:52969]
SmkInit	ZSCAN23	6	Set1	ZSCAN23	0.98		2.91e-11	6	zinc finger and SCAN domain containing 23 [Source:HGNC Symbol;Acc:HGNC:21193]
SmkInit	BHLHA15	7	Set1	BHLHA15	1		3.58e-08	7	basic helix-loop-helix family member a15 [Source:HGNC Symbol;Acc:HGNC:22265]
SmkInit	LINC01299	8	Set1	LINC01299	0.86		2.83e-10	8	long intergenic non-protein coding RNA 1299 [Source:HGNC Symbol;Acc:HGNC:27839]
SmkInit			Set1	ARMC1	0.14		1.89e-09	8	armadillo repeat containing 1 [Source:HGNC Symbol;Acc:HGNC:17684]
SmkInit	BORCS7	10	Set1	BORCS7	0.99		1.13e-16	10	BLOC-1 related complex subunit 7 [Source:HGNC Symbol;Acc:HGNC:23516]
SmkInit			Set2	MFSD13A	1		1.15e-14	10	major facilitator superfamily domain containing 13A [Source:HGNC Symbol;Acc:HGNC:26196]
SmkInit	CCDC88B	11	Set1	CCDC88B	1		3.01e-12	11	coiled-coil domain containing 88B [Source:HGNC Symbol;Acc:HGNC:26757]
SmkInit	RPS26	12	Set1	RPS26	0.96		1.17e-07	12	ribosomal protein S26 [Source:HGNC Symbol;Acc:HGNC:10414]
SmkInit	GPC6	13	Set1	GPC6	1		1.04e-06	13	glypican 6 [Source:HGNC Symbol;Acc:HGNC:4454]
SmkInit	CHRNA5	15	Set1	CHRNA5	0.98		6.1e-07	15	cholinergic receptor nicotinic alpha 5 subunit [Source:HGNC Symbol;Acc:HGNC:1959]
SmkInit	PIGQ	16	Set1	PIGQ	1		1.33e-12	16	phosphatidylinositol glycan anchor biosynthesis class Q [Source:HGNC Symbol;Acc:HGNC:14135]
SmkInit	RSKR	17	Set1	RSKR	1		7.8e-11	17	ribosomal protein S6 kinase related [Source:HGNC Symbol;Acc:HGNC:26314]
SmkInit	MAP1LC3A	20	Set1	MAP1LC3A	1		4.54e-07	20	microtubule associated protein 1 light chain 3 alpha [Source:HGNC Symbol;Acc:HGNC:6838]
SmkInit	PSMG1	21	Set1	PSMG1	1		2.04e-12	21	proteasome assembly chaperone 1 [Source:HGNC Symbol;Acc:HGNC:3043]
SmkInit	TRIOBP	22	Set1	TRIOBP	1		5.69e-10	22	TRIO and F-actin binding protein [Source:HGNC Symbol;Acc:HGNC:17009]
SmkInit	RAD54L	1	Set1	RAD54L	0.75	Brain_Cerebellar_Hemisphere	4.31e-08	1	RAD54 like [Source:HGNC Symbol;Acc:HGNC:9826]
SmkInit			Set1	FAAH	0.25		1.35e-07	1	fatty acid amide hydrolase [Source:HGNC Symbol;Acc:HGNC:3553]
SmkInit	ACTR1B	2	Set1	ACTR1B	1		5.11e-08	2	actin related protein 1B [Source:HGNC Symbol;Acc:HGNC:168]
SmkInit	SERBP1P3	3	Set1	SFMBT1	0.22		8.22e-11	3	Scm like with four mbt domains 1 [Source:HGNC Symbol;Acc:HGNC:20255]
SmkInit			Set1	SERBP1P3	0.77		2.3e-11	3	SERPINE1 mRNA binding protein 1 pseudogene 3 [Source:HGNC Symbol;Acc:HGNC:44630]
SmkInit	IFITM4P	6	Set1	IFITM4P	0.99		4.38e-12	6	interferon induced transmembrane protein 4 pseudogene [Source:HGNC Symbol;Acc:HGNC:21669]
SmkInit			Set2	MICD	0.36		0.951	6	MHC class I polypeptide-related sequence D (pseudogene) [Source:HGNC Symbol;Acc:HGNC:7093]
SmkInit			Set2	POU5F1	0.64		0.993	6	POU class 5 homeobox 1 [Source:HGNC Symbol;Acc:HGNC:9221]
SmkInit			Set3	MICD	1		0.951	6	MHC class I polypeptide-related sequence D (pseudogene) [Source:HGNC Symbol;Acc:HGNC:7093]
SmkInit	CHRNA2	8	Set1	CHRNA2	1		7.3e-26	8	cholinergic receptor nicotinic alpha 2 subunit [Source:HGNC Symbol;Acc:HGNC:1956]
SmkInit	PRPS1P2	9	Set1	PRPS1P2	1		1.41e-08	9	phosphoribosyl pyrophosphate synthetase 1 pseudogene 2 [Source:HGNC Symbol;Acc:HGNC:9464]
SmkInit	NT5C2	10	Set1	NT5C2	0.56		4.39e-24	10	5'-nucleotidase, cytosolic II [Source:HGNC Symbol;Acc:HGNC:8022]
SmkInit			Set1	RPL22P17	0.44		5.55e-24	10	ribosomal protein L22 pseudogene 17 [Source:HGNC Symbol;Acc:HGNC:36985]
SmkInit	CCDC88B	11	Set1	CCDC88B	1		3.97e-12	11	coiled-coil domain containing 88B [Source:HGNC Symbol;Acc:HGNC:26757]
SmkInit	NAA25	12	Set1	NAA25	1		5.52e-12	12	N-alpha-acetyltransferase 25, NatB auxiliary subunit [Source:HGNC Symbol;Acc:HGNC:25783]
SmkInit	LINC01068	13	Set1	LINC01068	0.95		9.12e-09	13	long intergenic non-protein coding RNA 1068 [Source:HGNC Symbol;Acc:HGNC:49106]
SmkInit	NOB1	16	Set1	NOB1	1		3.15e-12	16	NIN1 (RPN12) binding protein 1 homolog [Source:HGNC Symbol;Acc:HGNC:29540]
SmkInit	RPS26P8	17	Set1	RPS26P8	1		2.08e-13	17	ribosomal protein S26 pseudogene 8 [Source:HGNC Symbol;Acc:HGNC:31329]
SmkInit	NPC1	18	Set1	RMC1	0.41		6.74e-09	18	regulator of MON1-CCZ1 [Source:HGNC Symbol;Acc:HGNC:24326]
SmkInit			Set1	NPC1	0.59		4.67e-09	18	NPC intracellular cholesterol transporter 1 [Source:HGNC Symbol;Acc:HGNC:7897]
SmkInit	GMEB2	20	Set1	GMEB2	0.99		5.3e-08	20	glucocorticoid modulatory element binding protein 2 [Source:HGNC Symbol;Acc:HGNC:4371]
SmkInit	ATP6V1E1P1	1	Set1	ATP6V1E1P1	1	Brain_Cerebellum	8.34e-19	1	ATPase H+ transporting V1 subunit E1 pseudogene 1 [Source:HGNC Symbol;Acc:HGNC:859]
SmkInit	EXOC6B	2	Set1	EXOC6B	0.99		6.49e-08	2	exocyst complex component 6B [Source:HGNC Symbol;Acc:HGNC:17085]
SmkInit	GPX1	3	Set1	GPX1	1		6.66e-16	3	glutathione peroxidase 1 [Source:HGNC Symbol;Acc:HGNC:4553]
SmkInit			Set2	TREX1	0.98		0.294	3	three prime repair exonuclease 1 [Source:HGNC Symbol;Acc:HGNC:12269]
SmkInit			Set3	CDC25A	1		0.0607	3	cell division cycle 25A [Source:HGNC Symbol;Acc:HGNC:1725]
SmkInit	ELOVL7	5	Set1	DEPDC1B	0.23		1.23e-06	5	DEP domain containing 1B [Source:HGNC Symbol;Acc:HGNC:24902]
SmkInit			Set1	ELOVL7	0.77		3.58e-07	5	ELOVL fatty acid elongase 7 [Source:HGNC Symbol;Acc:HGNC:26292]
SmkInit	ZSCAN23	6	Set1	ZSCAN23	1		1.78e-15	6	zinc finger and SCAN domain containing 23 [Source:HGNC Symbol;Acc:HGNC:21193]
SmkInit			Set2	ZNF204P	0.27		1.9e-11	6	zinc finger protein 204, pseudogene [Source:HGNC Symbol;Acc:HGNC:12995]
SmkInit			Set2	ZNF391	0.07		0.211	6	zinc finger protein 391 [Source:HGNC Symbol;Acc:HGNC:18779]
SmkInit			Set2	ZSCAN9	0.11		6.8e-11	6	zinc finger and SCAN domain containing 9 [Source:HGNC Symbol;Acc:HGNC:12984]
SmkInit			Set2	IFITM4P	0.47		3.18e-10	6	interferon induced transmembrane protein 4 pseudogene [Source:HGNC Symbol;Acc:HGNC:21669]
SmkInit			Set3	ZNF391	1		0.211	6	zinc finger protein 391 [Source:HGNC Symbol;Acc:HGNC:18779]
SmkInit	BHLHA15	7	Set1	BHLHA15	1		9.67e-11	7	basic helix-loop-helix family member a15 [Source:HGNC Symbol;Acc:HGNC:22265]
SmkInit	CHRNA2	8	Set1	CHRNA2	1		2.36e-22	8	cholinergic receptor nicotinic alpha 2 subunit [Source:HGNC Symbol;Acc:HGNC:1956]
SmkInit			Set2	EPHX2	1		0.505	8	epoxide hydrolase 2 [Source:HGNC Symbol;Acc:HGNC:3402]
SmkInit			Set3	ELP3	1		0.0881	8	elongator acetyltransferase complex subunit 3 [Source:HGNC Symbol;Acc:HGNC:20696]
SmkInit	PRPS1P2	9	Set1	PRPS1P2	1		1.12e-09	9	phosphoribosyl pyrophosphate synthetase 1 pseudogene 2 [Source:HGNC Symbol;Acc:HGNC:9464]
SmkInit	BORCS7	10	Set1	BORCS7	0.92		1.01e-22	10	BLOC-1 related complex subunit 7 [Source:HGNC Symbol;Acc:HGNC:23516]
SmkInit			Set2	AS3MT	1		1.14e-21	10	arsenite methyltransferase [Source:HGNC Symbol;Acc:HGNC:17452]
SmkInit	CCDC88B	11	Set1	CCDC88B	1		6.55e-12	11	coiled-coil domain containing 88B [Source:HGNC Symbol;Acc:HGNC:26757]
SmkInit	ADAM1A	12	Set1	NAA25	0.27		1.82e-11	12	N-alpha-acetyltransferase 25, NatB auxiliary subunit [Source:HGNC Symbol;Acc:HGNC:25783]
SmkInit			Set1	ADAM1A	0.73		6.56e-12	12	ADAM metallopeptidase domain 1A (pseudogene) [Source:HGNC Symbol;Acc:HGNC:187]
SmkInit	TM6SF1	15	Set1	TM6SF1	1		9.27e-10	15	transmembrane 6 superfamily member 1 [Source:HGNC Symbol;Acc:HGNC:11860]
SmkInit	MARVELD3	16	Set1	NOB1	0.11		2.55e-07	16	NIN1 (RPN12) binding protein 1 homolog [Source:HGNC Symbol;Acc:HGNC:29540]
SmkInit			Set1	MARVELD3	0.89		2.85e-08	16	MARVEL domain containing 3 [Source:HGNC Symbol;Acc:HGNC:30525]
SmkInit	KANSL1	17	Set1	KANSL1	1		1.92e-11	17	KAT8 regulatory NSL complex subunit 1 [Source:HGNC Symbol;Acc:HGNC:24565]
SmkInit	NPC1	18	Set1	NPC1	0.96		1.13e-08	18	NPC intracellular cholesterol transporter 1 [Source:HGNC Symbol;Acc:HGNC:7897]
SmkInit	DNMT3B	20	Set1	DNMT3B	1		6.03e-12	20	DNA methyltransferase 3 beta [Source:HGNC Symbol;Acc:HGNC:2979]
SmkInit	PCBP2P1	21	Set1	PCBP2P1	1		2.05e-08	21	poly(rC) binding protein 2 pseudogene 1 [Source:HGNC Symbol;Acc:HGNC:8649]
SmkInit	TTC28	22	Set1	TTC28	1		1.62e-06	22	tetratricopeptide repeat domain 28 [Source:HGNC Symbol;Acc:HGNC:29179]
SmkInit	RABGAP1L-DT	1	Set1	RABGAP1L-DT	1	Brain_Cortex	8.92e-09	1	RABGAP1L divergent transcript [Source:HGNC Symbol;Acc:HGNC:54296]
SmkInit	GPX1	3	Set1	GPX1	1		2.06e-12	3	glutathione peroxidase 1 [Source:HGNC Symbol;Acc:HGNC:4553]
SmkInit			Set2	P4HTM	0.99		5.56e-09	3	prolyl 4-hydroxylase, transmembrane [Source:HGNC Symbol;Acc:HGNC:28858]
SmkInit	NDUFAF2	5	Set1	NDUFAF2	1		4.51e-13	5	NADH:ubiquinone oxidoreductase complex assembly factor 2 [Source:HGNC Symbol;Acc:HGNC:28086]
SmkInit	OR2B8P	6	Set1	ZNF603P	0.48		8.12e-11	6	zinc finger protein 603, pseudogene [Source:HGNC Symbol;Acc:HGNC:23322]
SmkInit			Set1	OR2B8P	0.51		7.56e-11	6	olfactory receptor family 2 subfamily B member 8 pseudogene [Source:HGNC Symbol;Acc:HGNC:13968]
SmkInit			Set2	ZNF603P	0.99		8.12e-11	6	zinc finger protein 603, pseudogene [Source:HGNC Symbol;Acc:HGNC:23322]
SmkInit	CPSF4	7	Set1	BHLHA15	0.24		4.15e-11	7	basic helix-loop-helix family member a15 [Source:HGNC Symbol;Acc:HGNC:22265]
SmkInit			Set1	CPSF4	0.76		1.27e-11	7	cleavage and polyadenylation specific factor 4 [Source:HGNC Symbol;Acc:HGNC:2327]
SmkInit			Set2	BHLHA15	0.92		4.15e-11	7	basic helix-loop-helix family member a15 [Source:HGNC Symbol;Acc:HGNC:22265]
SmkInit	LY6H	8	Set1	LY6H	0.88		2e-07	8	lymphocyte antigen 6 family member H [Source:HGNC Symbol;Acc:HGNC:6728]
SmkInit			Set1	RPL8	0.1		1.88e-06	8	ribosomal protein L8 [Source:HGNC Symbol;Acc:HGNC:10368]
SmkInit	BORCS7	10	Set1	BORCS7	1		1.43e-20	10	BLOC-1 related complex subunit 7 [Source:HGNC Symbol;Acc:HGNC:23516]
SmkInit	CCDC88B	11	Set1	CCDC88B	1		3.69e-13	11	coiled-coil domain containing 88B [Source:HGNC Symbol;Acc:HGNC:26757]
SmkInit	ALDH2	12	Set1	ALDH2	0.99		9.54e-08	12	aldehyde dehydrogenase 2 family member [Source:HGNC Symbol;Acc:HGNC:404]
SmkInit	GPR135	14	Set1	GPR135	1		4.13e-08	14	G protein-coupled receptor 135 [Source:HGNC Symbol;Acc:HGNC:19991]
SmkInit	WFIKKN1	16	Set1	WFIKKN1	0.99		9.79e-12	16	WAP, follistatin/kazal, immunoglobulin, kunitz and netrin domain containing 1 [Source:HGNC Symbol;Acc:HGNC:30912]
SmkInit			Set2	TPSD1	0.96		0.941	16	tryptase delta 1 [Source:HGNC Symbol;Acc:HGNC:14118]
SmkInit			Set3	RPL3L	0.96		0.643	16	ribosomal protein L3 like [Source:HGNC Symbol;Acc:HGNC:10351]
SmkInit	ARL17A	17	Set1	ARL17A	1		1.78e-15	17	ADP ribosylation factor like GTPase 17A [Source:HGNC Symbol;Acc:HGNC:24096]
SmkInit			Set2	KANSL1	0.99		1.31e-11	17	KAT8 regulatory NSL complex subunit 1 [Source:HGNC Symbol;Acc:HGNC:24565]
SmkInit	RMC1	18	Set1	RMC1	1		1.51e-07	18	regulator of MON1-CCZ1 [Source:HGNC Symbol;Acc:HGNC:24326]
SmkInit	VN1R108P	20	Set1	VN1R108P	1		1.71e-12	20	vomeronasal 1 receptor 108 pseudogene [Source:HGNC Symbol;Acc:HGNC:37432]
SmkInit	SLC16A8	22	Set1	SLC16A8	0.73		1.84e-08	22	solute carrier family 16 member 8 [Source:HGNC Symbol;Acc:HGNC:16270]
SmkInit			Set1	TRIOBP	0.27		5.02e-08	22	TRIO and F-actin binding protein [Source:HGNC Symbol;Acc:HGNC:17009]
SmkInit	P3H1	1	Set1	P3H1	1	Brain_Frontal_Cortex_BA9	2.22e-16	1	prolyl 3-hydroxylase 1 [Source:HGNC Symbol;Acc:HGNC:19316]
SmkInit	CHST10	2	Set1	CHST10	1		9.76e-08	2	carbohydrate sulfotransferase 10 [Source:HGNC Symbol;Acc:HGNC:19650]
SmkInit	GPX1	3	Set1	GPX1	1		1.95e-14	3	glutathione peroxidase 1 [Source:HGNC Symbol;Acc:HGNC:4553]
SmkInit	RASA1	5	Set1	RASA1	1		7.57e-08	5	RAS p21 protein activator 1 [Source:HGNC Symbol;Acc:HGNC:9871]
SmkInit	ZNF603P	6	Set1	ZNF603P	0.78		7.33e-15	6	zinc finger protein 603, pseudogene [Source:HGNC Symbol;Acc:HGNC:23322]
SmkInit			Set1	ZSCAN31	0.21		2.73e-14	6	zinc finger and SCAN domain containing 31 [Source:HGNC Symbol;Acc:HGNC:14097]
SmkInit	BHLHA15	7	Set1	BHLHA15	0.57		3.62e-08	7	basic helix-loop-helix family member a15 [Source:HGNC Symbol;Acc:HGNC:22265]
SmkInit			Set1	TMEM225B	0.43		4.89e-08	7	transmembrane protein 225B [Source:HGNC Symbol;Acc:HGNC:53075]
SmkInit	ARMC1	8	Set1	ARMC1	1		3.51e-10	8	armadillo repeat containing 1 [Source:HGNC Symbol;Acc:HGNC:17684]
SmkInit	BORCS7	10	Set1	BORCS7	0.96		3.29e-14	10	BLOC-1 related complex subunit 7 [Source:HGNC Symbol;Acc:HGNC:23516]
SmkInit	CCDC88B	11	Set1	CCDC88B	1		7.8e-11	11	coiled-coil domain containing 88B [Source:HGNC Symbol;Acc:HGNC:26757]
SmkInit	RAB40C	16	Set1	RAB40C	1		2.22e-16	16	RAB40C, member RAS oncogene family [Source:HGNC Symbol;Acc:HGNC:18285]
SmkInit			Set2	DECR2	1		0.999	16	2,4-dienoyl-CoA reductase 2 [Source:HGNC Symbol;Acc:HGNC:2754]
SmkInit			Set3	CCDC78	1		0.827	16	coiled-coil domain containing 78 [Source:HGNC Symbol;Acc:HGNC:14153]
SmkInit	NSFP1	17	Set1	LINC02210	0.35		6.93e-10	17	long intergenic non-protein coding RNA 2210 [Source:HGNC Symbol;Acc:HGNC:26327]
SmkInit			Set1	NSFP1	0.64		3.74e-10	17	N-ethylmaleimide-sensitive factor pseudogene 1 [Source:HGNC Symbol;Acc:HGNC:31405]
SmkInit	PRKD2	19	Set1	PRKD2	1		2.22e-06	19	protein kinase D2 [Source:HGNC Symbol;Acc:HGNC:17293]
SmkInit	MAP1LC3A	20	Set1	MAP1LC3A	1		7.96e-08	20	microtubule associated protein 1 light chain 3 alpha [Source:HGNC Symbol;Acc:HGNC:6838]
SmkInit	NEGR1	1	Set1	NEGR1	1	Brain_Hippocampus	1.57e-07	1	neuronal growth regulator 1 [Source:HGNC Symbol;Acc:HGNC:17302]
SmkInit	RGPD8	2	Set1	RGPD8	1		2.61e-08	2	RANBP2 like and GRIP domain containing 8 [Source:HGNC Symbol;Acc:HGNC:9849]
SmkInit	HYAL3	3	Set1	AMT	0.28		7.36e-12	3	aminomethyltransferase [Source:HGNC Symbol;Acc:HGNC:473]
SmkInit			Set1	HYAL3	0.72		2.83e-12	3	hyaluronidase 3 [Source:HGNC Symbol;Acc:HGNC:5322]
SmkInit	RPL7P18	5	Set1	RPL7P18	1		5.01e-10	5	ribosomal protein L7 pseudogene 18 [Source:HGNC Symbol;Acc:HGNC:36949]
SmkInit	ZKSCAN5	7	Set1	BHLHA15	0.15		1.19e-05	7	basic helix-loop-helix family member a15 [Source:HGNC Symbol;Acc:HGNC:22265]
SmkInit			Set1	ZKSCAN5	0.8		2.03e-06	7	zinc finger with KRAB and SCAN domains 5 [Source:HGNC Symbol;Acc:HGNC:12867]
SmkInit	LINC01299	8	Set1	LINC01299	1		1.37e-06	8	long intergenic non-protein coding RNA 1299 [Source:HGNC Symbol;Acc:HGNC:27839]
SmkInit	AS3MT	10	Set1	AS3MT	1		5.9e-18	10	arsenite methyltransferase [Source:HGNC Symbol;Acc:HGNC:17452]
SmkInit	CTSW	11	Set1	CTSW	0.6		4.14e-08	11	cathepsin W [Source:HGNC Symbol;Acc:HGNC:2546]
SmkInit			Set1	FIBP	0.4		6.23e-08	11	FGF1 intracellular binding protein [Source:HGNC Symbol;Acc:HGNC:3705]
SmkInit	SUOX	12	Set1	SUOX	1		1.01e-10	12	sulfite oxidase [Source:HGNC Symbol;Acc:HGNC:11460]
SmkInit	WFIKKN1	16	Set1	WFIKKN1	0.99		5.12e-13	16	WAP, follistatin/kazal, immunoglobulin, kunitz and netrin domain containing 1 [Source:HGNC Symbol;Acc:HGNC:30912]
SmkInit	CENPV	17	Set1	CENPV	1		7.57e-09	17	centromere protein V [Source:HGNC Symbol;Acc:HGNC:29920]
SmkInit	SH3BGR	21	Set1	LCA5L	0.25		3.86e-06	21	lebercilin LCA5 like [Source:HGNC Symbol;Acc:HGNC:1255]
SmkInit			Set1	SH3BGR	0.75		1.25e-06	21	SH3 domain binding glutamate rich protein [Source:HGNC Symbol;Acc:HGNC:10822]
SmkInit	CHST10	2	Set1	CHST10	1	Brain_Hypothalamus	1.06e-06	2	carbohydrate sulfotransferase 10 [Source:HGNC Symbol;Acc:HGNC:19650]
SmkInit	ZMYND10	3	Set1	ZMYND10	1		7.34e-19	3	zinc finger MYND-type containing 10 [Source:HGNC Symbol;Acc:HGNC:19412]
SmkInit	LINC02060	5	Set1	LINC02060	1		1.21e-06	5	long intergenic non-protein coding RNA 2060 [Source:HGNC Symbol;Acc:HGNC:52904]
SmkInit	ZNF184	6	Set1	ZNF184	0.86		4.34e-12	6	zinc finger protein 184 [Source:HGNC Symbol;Acc:HGNC:12975]
SmkInit			Set1	ZNF603P	0.14		2.81e-11	6	zinc finger protein 603, pseudogene [Source:HGNC Symbol;Acc:HGNC:23322]
SmkInit			Set2	ZSCAN31	1		3.78e-08	6	zinc finger and SCAN domain containing 31 [Source:HGNC Symbol;Acc:HGNC:14097]
SmkInit	TMEM225B	7	Set1	TMEM225B	0.99		4.8e-10	7	transmembrane protein 225B [Source:HGNC Symbol;Acc:HGNC:53075]
SmkInit	LINC01299	8	Set1	LINC01299	1		1.03e-09	8	long intergenic non-protein coding RNA 1299 [Source:HGNC Symbol;Acc:HGNC:27839]
SmkInit	BORCS7	10	Set1	BORCS7	1		3.95e-23	10	BLOC-1 related complex subunit 7 [Source:HGNC Symbol;Acc:HGNC:23516]
SmkInit			Set2	MFSD13A	1		1.73e-08	10	major facilitator superfamily domain containing 13A [Source:HGNC Symbol;Acc:HGNC:26196]
SmkInit	SUOX	12	Set1	SUOX	1		7.41e-11	12	sulfite oxidase [Source:HGNC Symbol;Acc:HGNC:11460]
SmkInit	CHRNA5	15	Set1	CHRNA5	1		1.94e-08	15	cholinergic receptor nicotinic alpha 5 subunit [Source:HGNC Symbol;Acc:HGNC:1959]
SmkInit	NPIPB14P	16	Set1	NPIPB14P	1		2.53e-08	16	nuclear pore complex interacting protein family member B14, pseudogene [Source:HGNC Symbol;Acc:HGNC:41990]
SmkInit	SRR	17	Set1	SRR	1		4.77e-09	17	serine racemase [Source:HGNC Symbol;Acc:HGNC:14398]
SmkInit	LINC00665	19	Set1	LINC00665	1		4.02e-07	19	long intergenic non-protein coding RNA 665 [Source:HGNC Symbol;Acc:HGNC:44323]
SmkInit	PICK1	22	Set1	PICK1	0.96		1.02e-07	22	protein interacting with PRKCA 1 [Source:HGNC Symbol;Acc:HGNC:9394]
SmkInit	SLC25A12	2	Set1	SLC25A12	1	Brain_Nucleus_accumbens_basal_ganglia	2.01e-07	2	solute carrier family 25 member 12 [Source:HGNC Symbol;Acc:HGNC:10982]
SmkInit	MST1R	3	Set1	HYAL3	0.11		4.43e-07	3	hyaluronidase 3 [Source:HGNC Symbol;Acc:HGNC:5322]
SmkInit			Set1	MST1R	0.84		5.38e-08	3	macrophage stimulating 1 receptor [Source:HGNC Symbol;Acc:HGNC:7381]
SmkInit	ZSCAN26	6	Set1	ZSCAN26	0.93		3.05e-12	6	zinc finger and SCAN domain containing 26 [Source:HGNC Symbol;Acc:HGNC:12978]
SmkInit			Set2	ZNF603P	0.92		4.91e-11	6	zinc finger protein 603, pseudogene [Source:HGNC Symbol;Acc:HGNC:23322]
SmkInit	BHLHA15	7	Set1	BHLHA15	0.83		8.51e-08	7	basic helix-loop-helix family member a15 [Source:HGNC Symbol;Acc:HGNC:22265]
SmkInit			Set1	STAG3	0.17		4.34e-07	7	stromal antigen 3 [Source:HGNC Symbol;Acc:HGNC:11356]
SmkInit	ARMC1	8	Set1	ARMC1	0.99		3.49e-07	8	armadillo repeat containing 1 [Source:HGNC Symbol;Acc:HGNC:17684]
SmkInit	NPM3	10	Set1	NPM3	1		1.64e-09	10	nucleophosmin/nucleoplasmin 3 [Source:HGNC Symbol;Acc:HGNC:7931]
SmkInit	CCDC88B	11	Set1	CCDC88B	1		2.23e-12	11	coiled-coil domain containing 88B [Source:HGNC Symbol;Acc:HGNC:26757]
SmkInit			Set2	TMEM151A	1		2e-08	11	transmembrane protein 151A [Source:HGNC Symbol;Acc:HGNC:28497]
SmkInit	ADAM1A	12	Set1	ADAM1A	0.98		4.53e-11	12	ADAM metallopeptidase domain 1A (pseudogene) [Source:HGNC Symbol;Acc:HGNC:187]
SmkInit	GGACT	13	Set1	GGACT	1		1.9e-08	13	gamma-glutamylamine cyclotransferase [Source:HGNC Symbol;Acc:HGNC:25100]
SmkInit	WDR90	16	Set1	WFIKKN1	0.44		5.54e-10	16	WAP, follistatin/kazal, immunoglobulin, kunitz and netrin domain containing 1 [Source:HGNC Symbol;Acc:HGNC:30912]
SmkInit			Set1	WDR90	0.56		4.32e-10	16	WD repeat domain 90 [Source:HGNC Symbol;Acc:HGNC:26960]
SmkInit	ARL17B	17	Set1	ARL17B	0.99		6.74e-09	17	ADP ribosylation factor like GTPase 17B [Source:HGNC Symbol;Acc:HGNC:32387]
SmkInit	TPGS2	18	Set1	TPGS2	1		6.51e-08	18	tubulin polyglutamylase complex subunit 2 [Source:HGNC Symbol;Acc:HGNC:24561]
SmkInit	ZFP14	19	Set1	ZFP14	0.97		1.33e-06	19	ZFP14 zinc finger protein [Source:HGNC Symbol;Acc:HGNC:29312]
SmkInit	MAP1LC3A	20	Set1	MAP1LC3A	0.98		3.58e-07	20	microtubule associated protein 1 light chain 3 alpha [Source:HGNC Symbol;Acc:HGNC:6838]
SmkInit	NEGR1	1	Set1	NEGR1	1	Brain_Putamen_basal_ganglia	9.68e-09	1	neuronal growth regulator 1 [Source:HGNC Symbol;Acc:HGNC:17302]
SmkInit	RGPD8	2	Set1	RGPD8	1		8.94e-08	2	RANBP2 like and GRIP domain containing 8 [Source:HGNC Symbol;Acc:HGNC:9849]
SmkInit	HYAL3	3	Set1	HYAL3	1		3.34e-13	3	hyaluronidase 3 [Source:HGNC Symbol;Acc:HGNC:5322]
SmkInit	RPL7P18	5	Set1	RPL7P18	1		3e-09	5	ribosomal protein L7 pseudogene 18 [Source:HGNC Symbol;Acc:HGNC:36949]
SmkInit	ZSCAN26	6	Set1	ZSCAN26	1		1.66e-17	6	zinc finger and SCAN domain containing 26 [Source:HGNC Symbol;Acc:HGNC:12978]
SmkInit			Set2	MICE	1		0.835	6	MHC class I polypeptide-related sequence E (pseudogene) [Source:HGNC Symbol;Acc:HGNC:7094]
SmkInit			Set3	ZNF602P	1		2.09e-08	6	zinc finger protein 602, pseudogene [Source:HGNC Symbol;Acc:HGNC:23313]
SmkInit	PPP1R35	7	Set1	PPP1R35	0.92		1.69e-07	7	protein phosphatase 1 regulatory subunit 35 [Source:HGNC Symbol;Acc:HGNC:28320]
SmkInit	BORCS7	10	Set1	BORCS7	0.99		1.66e-13	10	BLOC-1 related complex subunit 7 [Source:HGNC Symbol;Acc:HGNC:23516]
SmkInit			Set2	KAZALD1	0.13		0.788	10	Kazal type serine peptidase inhibitor domain 1 [Source:HGNC Symbol;Acc:HGNC:25460]
SmkInit			Set2	MFSD13A	0.87		1.83e-11	10	major facilitator superfamily domain containing 13A [Source:HGNC Symbol;Acc:HGNC:26196]
SmkInit	FIBP	11	Set1	SNX32	0.26		3.06e-06	11	sorting nexin 32 [Source:HGNC Symbol;Acc:HGNC:26423]
SmkInit			Set1	FIBP	0.74		1.02e-06	11	FGF1 intracellular binding protein [Source:HGNC Symbol;Acc:HGNC:3705]
SmkInit	ADAM1A	12	Set1	ADAM1A	0.49		2e-10	12	ADAM metallopeptidase domain 1A (pseudogene) [Source:HGNC Symbol;Acc:HGNC:187]
SmkInit			Set1	TMEM116	0.26		3.83e-10	12	transmembrane protein 116 [Source:HGNC Symbol;Acc:HGNC:25084]
SmkInit			Set1	NAA25	0.25		4.06e-10	12	N-alpha-acetyltransferase 25, NatB auxiliary subunit [Source:HGNC Symbol;Acc:HGNC:25783]
SmkInit	GPR135	14	Set1	L3HYPDH	0.12		1.32e-05	14	trans-L-3-hydroxyproline dehydratase [Source:HGNC Symbol;Acc:HGNC:20488]
SmkInit			Set1	GPR135	0.88		1.68e-06	14	G protein-coupled receptor 135 [Source:HGNC Symbol;Acc:HGNC:19991]
SmkInit	DNAJA4	15	Set1	DNAJA4	1		4.85e-10	15	DnaJ heat shock protein family (Hsp40) member A4 [Source:HGNC Symbol;Acc:HGNC:14885]
SmkInit	WFIKKN1	16	Set1	WFIKKN1	1		3.17e-11	16	WAP, follistatin/kazal, immunoglobulin, kunitz and netrin domain containing 1 [Source:HGNC Symbol;Acc:HGNC:30912]
SmkInit	ARL17B	17	Set1	NSFP1	0.47		6.42e-10	17	N-ethylmaleimide-sensitive factor pseudogene 1 [Source:HGNC Symbol;Acc:HGNC:31405]
SmkInit			Set1	ARL17B	0.53		5.73e-10	17	ADP ribosylation factor like GTPase 17B [Source:HGNC Symbol;Acc:HGNC:32387]
SmkInit	USP14	18	Set1	USP14	1		1.52e-06	18	ubiquitin specific peptidase 14 [Source:HGNC Symbol;Acc:HGNC:12612]
SmkInit	ZNF565	19	Set1	ZNF565	0.99		1.18e-07	19	zinc finger protein 565 [Source:HGNC Symbol;Acc:HGNC:26726]
SmkInit	GET1	21	Set1	GET1	0.68		5.98e-08	21	guided entry of tail-anchored proteins factor 1 [Source:HGNC Symbol;Acc:HGNC:12790]
SmkInit			Set1	PSMG1	0.31		1.34e-07	21	proteasome assembly chaperone 1 [Source:HGNC Symbol;Acc:HGNC:3043]
SmkInit	PICK1	22	Set1	PICK1	1		1.64e-06	22	protein interacting with PRKCA 1 [Source:HGNC Symbol;Acc:HGNC:9394]
SmkInit	MED8	1	Set1	MED8	1	Brain_Spinal_cord_cervical_c-1	6.45e-17	1	mediator complex subunit 8 [Source:HGNC Symbol;Acc:HGNC:19971]
SmkInit	ITIH4	3	Set1	ITIH4	1		6.62e-11	3	inter-alpha-trypsin inhibitor heavy chain 4 [Source:HGNC Symbol;Acc:HGNC:6169]
SmkInit	C5orf64-AS1	5	Set1	C5orf64-AS1	1		1.32e-08	5	C5orf64 antisense RNA 1 [Source:HGNC Symbol;Acc:HGNC:52969]
SmkInit	ZNF603P	6	Set1	ZNF603P	0.7		1.04e-11	6	zinc finger protein 603, pseudogene [Source:HGNC Symbol;Acc:HGNC:23322]
SmkInit			Set1	ZSCAN31	0.3		2.51e-11	6	zinc finger and SCAN domain containing 31 [Source:HGNC Symbol;Acc:HGNC:14097]
SmkInit			Set2	ZSCAN31	1		2.51e-11	6	zinc finger and SCAN domain containing 31 [Source:HGNC Symbol;Acc:HGNC:14097]
SmkInit	GET4	7	Set1	GET4	1		1.3e-10	7	guided entry of tail-anchored proteins factor 4 [Source:HGNC Symbol;Acc:HGNC:21690]
SmkInit	LINC01299	8	Set1	LINC01299	1		1.53e-09	8	long intergenic non-protein coding RNA 1299 [Source:HGNC Symbol;Acc:HGNC:27839]
SmkInit	BORCS7	10	Set1	BORCS7	1		1.74e-16	10	BLOC-1 related complex subunit 7 [Source:HGNC Symbol;Acc:HGNC:23516]
SmkInit	FAIM2	12	Set1	FAIM2	1		1.07e-07	12	Fas apoptotic inhibitory molecule 2 [Source:HGNC Symbol;Acc:HGNC:17067]
SmkInit	INSYN1	15	Set1	INSYN1	1		1.11e-08	15	inhibitory synaptic factor 1 [Source:HGNC Symbol;Acc:HGNC:33753]
SmkInit	NPIPB14P	16	Set1	NPIPB14P	1		1.8e-06	16	nuclear pore complex interacting protein family member B14, pseudogene [Source:HGNC Symbol;Acc:HGNC:41990]
SmkInit	ARL17A	17	Set1	ARL17A	1		5.05e-11	17	ADP ribosylation factor like GTPase 17A [Source:HGNC Symbol;Acc:HGNC:24096]
SmkInit	MAPRE1	20	Set1	MAPRE1	1		2.73e-09	20	microtubule associated protein RP/EB family member 1 [Source:HGNC Symbol;Acc:HGNC:6890]
SmkInit	GET1	21	Set1	GET1	0.95		5.49e-08	21	guided entry of tail-anchored proteins factor 1 [Source:HGNC Symbol;Acc:HGNC:12790]
SmkInit	PICK1	22	Set1	PICK1	0.82		4.94e-07	22	protein interacting with PRKCA 1 [Source:HGNC Symbol;Acc:HGNC:9394]
SmkInit			Set1	SLC16A8	0.18		2.4e-06	22	solute carrier family 16 member 8 [Source:HGNC Symbol;Acc:HGNC:16270]
SmkInit	MSH6	2	Set1	MSH6	1	Brain_Substantia_nigra	2.59e-07	2	mutS homolog 6 [Source:HGNC Symbol;Acc:HGNC:7329]
SmkInit	AMT	3	Set1	AMT	1		5.64e-14	3	aminomethyltransferase [Source:HGNC Symbol;Acc:HGNC:473]
SmkInit	ZSCAN23	6	Set1	ZSCAN23	1		3.55e-15	6	zinc finger and SCAN domain containing 23 [Source:HGNC Symbol;Acc:HGNC:21193]
SmkInit	SFXN2	10	Set1	SFXN2	0.99		3.69e-13	10	sideroflexin 2 [Source:HGNC Symbol;Acc:HGNC:16086]
SmkInit	BRMS1	11	Set1	BRMS1	0.73		2.18e-06	11	BRMS1 transcriptional repressor and anoikis regulator [Source:HGNC Symbol;Acc:HGNC:17262]
SmkInit			Set1	SPTBN2	0.16		1.05e-05	11	spectrin beta, non-erythrocytic 2 [Source:HGNC Symbol;Acc:HGNC:11276]
SmkInit			Set1	SF3B2	0.09		1.97e-05	11	splicing factor 3b subunit 2 [Source:HGNC Symbol;Acc:HGNC:10769]
SmkInit	RPS26	12	Set1	RPS26	1		3.91e-12	12	ribosomal protein S26 [Source:HGNC Symbol;Acc:HGNC:10414]
SmkInit	RMDN3	15	Set1	RMDN3	1		3.33e-09	15	regulator of microtubule dynamics 3 [Source:HGNC Symbol;Acc:HGNC:25550]
SmkInit	WFIKKN1	16	Set1	WFIKKN1	1		1.41e-10	16	WAP, follistatin/kazal, immunoglobulin, kunitz and netrin domain containing 1 [Source:HGNC Symbol;Acc:HGNC:30912]
SmkInit	SRR	17	Set1	SRR	1		5.89e-10	17	serine racemase [Source:HGNC Symbol;Acc:HGNC:14398]
SmkInit	GET1	21	Set1	GET1	1		5.45e-07	21	guided entry of tail-anchored proteins factor 1 [Source:HGNC Symbol;Acc:HGNC:12790]
SmkInit	RERE	1	Set1	RERE	1	Breast_Mammary_Tissue	8.51e-13	1	arginine-glutamic acid dipeptide repeats [Source:HGNC Symbol;Acc:HGNC:9965]
SmkInit	LINC01806	2	Set1	LINC01806	1		1.49e-13	2	long intergenic non-protein coding RNA 1806 [Source:HGNC Symbol;Acc:HGNC:52599]
SmkInit	CADM2	3	Set1	CADM2	1		6.61e-18	3	cell adhesion molecule 2 [Source:HGNC Symbol;Acc:HGNC:29849]
SmkInit	ZNF603P	6	Set1	ZNF603P	0.95		6.9e-10	6	zinc finger protein 603, pseudogene [Source:HGNC Symbol;Acc:HGNC:23322]
SmkInit	SDK1	7	Set1	SDK1	1		1.01e-23	7	sidekick cell adhesion molecule 1 [Source:HGNC Symbol;Acc:HGNC:19307]
SmkInit	ARMC1	8	Set1	ARMC1	1		3.85e-08	8	armadillo repeat containing 1 [Source:HGNC Symbol;Acc:HGNC:17684]
SmkInit	ELAVL2	9	Set1	ELAVL2	1		5.48e-13	9	ELAV like RNA binding protein 2 [Source:HGNC Symbol;Acc:HGNC:3313]
SmkInit	BORCS7	10	Set1	WBP1L	0.25		4.25e-18	10	WW domain binding protein 1 like [Source:HGNC Symbol;Acc:HGNC:23510]
SmkInit			Set1	BORCS7	0.75		1.41e-18	10	BLOC-1 related complex subunit 7 [Source:HGNC Symbol;Acc:HGNC:23516]
SmkInit	NRXN2	11	Set1	NRXN2	0.99		1.72e-08	11	neurexin 2 [Source:HGNC Symbol;Acc:HGNC:8009]
SmkInit	GUCY2C	12	Set1	GUCY2C	1		1.94e-06	12	guanylate cyclase 2C [Source:HGNC Symbol;Acc:HGNC:4688]
SmkInit	LINC02289	14	Set1	LINC02289	1		6.27e-09	14	long intergenic non-protein coding RNA 2289 [Source:HGNC Symbol;Acc:HGNC:53205]
SmkInit	IQCH	15	Set1	IQCH	1		1.15e-10	15	IQ motif containing H [Source:HGNC Symbol;Acc:HGNC:25721]
SmkInit	SLC5A11	16	Set1	SLC5A11	1		7.03e-13	16	solute carrier family 5 member 11 [Source:HGNC Symbol;Acc:HGNC:23091]
SmkInit	FBXL20	17	Set1	FBXL20	1		3.66e-09	17	F-box and leucine rich repeat protein 20 [Source:HGNC Symbol;Acc:HGNC:24679]
SmkInit	PARD6G-AS1	18	Set1	PARD6G-AS1	0.95		1.5e-08	18	PARD6G antisense RNA 1 [Source:HGNC Symbol;Acc:HGNC:44109]
SmkInit	NINL	20	Set1	NINL	1		1.01e-07	20	ninein like [Source:HGNC Symbol;Acc:HGNC:29163]
SmkInit	PSMG1	21	Set1	PSMG1	1		2.38e-13	21	proteasome assembly chaperone 1 [Source:HGNC Symbol;Acc:HGNC:3043]
SmkInit	PHC2	1	Set1	PHC2	1	Cells_EBV-transformed_lymphocytes	1.95e-11	1	polyhomeotic homolog 2 [Source:HGNC Symbol;Acc:HGNC:3183]
SmkInit	NONOP2	2	Set1	NONOP2	1		1.08e-11	2	non-POU domain containing, octamer-binding pseudogene 2 [Source:HGNC Symbol;Acc:HGNC:42032]
SmkInit	KLHDC8B	3	Set1	KLHDC8B	1		1.56e-09	3	kelch domain containing 8B [Source:HGNC Symbol;Acc:HGNC:28557]
SmkInit	THBS4	5	Set1	THBS4	1		1.87e-08	5	thrombospondin 4 [Source:HGNC Symbol;Acc:HGNC:11788]
SmkInit	ZNF602P	6	Set1	ZNF602P	0.55		5.61e-09	6	zinc finger protein 602, pseudogene [Source:HGNC Symbol;Acc:HGNC:23313]
SmkInit			Set1	HLA-A	0.45		6.88e-09	6	major histocompatibility complex, class I, A [Source:HGNC Symbol;Acc:HGNC:4931]
SmkInit			Set2	ZNF391	1		0.985	6	zinc finger protein 391 [Source:HGNC Symbol;Acc:HGNC:18779]
SmkInit			Set3	ZNF192P1	1		0.0206	6	zinc finger protein 192 pseudogene 1 [Source:HGNC Symbol;Acc:HGNC:18777]
SmkInit	TECPR1	7	Set1	TECPR1	1		1.06e-10	7	tectonin beta-propeller repeat containing 1 [Source:HGNC Symbol;Acc:HGNC:22214]
SmkInit	ARMC1	8	Set1	ARMC1	1		1.16e-08	8	armadillo repeat containing 1 [Source:HGNC Symbol;Acc:HGNC:17684]
SmkInit	BORCS7	10	Set1	BORCS7	1		1.1e-18	10	BLOC-1 related complex subunit 7 [Source:HGNC Symbol;Acc:HGNC:23516]
SmkInit			Set2	CALHM2	0.99		0.578	10	calcium homeostasis modulator family member 2 [Source:HGNC Symbol;Acc:HGNC:23493]
SmkInit			Set3	SLK	0.91		0.0685	10	STE20 like kinase [Source:HGNC Symbol;Acc:HGNC:11088]
SmkInit	RASGRP1	15	Set1	RASGRP1	1		4.57e-07	15	RAS guanyl releasing protein 1 [Source:HGNC Symbol;Acc:HGNC:9878]
SmkInit	KCNAB3	17	Set1	KCNAB3	1		5.81e-12	17	potassium voltage-gated channel subfamily A regulatory beta subunit 3 [Source:HGNC Symbol;Acc:HGNC:6230]
SmkInit	FAM98C	19	Set1	FAM98C	1		2.85e-07	19	family with sequence similarity 98 member C [Source:HGNC Symbol;Acc:HGNC:27119]
SmkInit	RERE	1	Set1	RERE	1	Cells_Transformed_fibroblasts	6.71e-12	1	arginine-glutamic acid dipeptide repeats [Source:HGNC Symbol;Acc:HGNC:9965]
SmkInit	CARF	2	Set1	ICA1L	0.15		1.11e-10	2	islet cell autoantigen 1 like [Source:HGNC Symbol;Acc:HGNC:14442]
SmkInit			Set1	CARF	0.85		1.93e-11	2	calcium responsive transcription factor [Source:HGNC Symbol;Acc:HGNC:14435]
SmkInit	TOP2B	3	Set1	TOP2B	1		2.59e-09	3	DNA topoisomerase II beta [Source:HGNC Symbol;Acc:HGNC:11990]
SmkInit	TTC29	4	Set1	TTC29	1		1.69e-13	4	tetratricopeptide repeat domain 29 [Source:HGNC Symbol;Acc:HGNC:29936]
SmkInit	ERCC8	5	Set1	ERCC8	0.95		2e-13	5	ERCC excision repair 8, CSA ubiquitin ligase complex subunit [Source:HGNC Symbol;Acc:HGNC:3439]
SmkInit	ZSCAN26	6	Set1	ZSCAN26	1		1.42e-13	6	zinc finger and SCAN domain containing 26 [Source:HGNC Symbol;Acc:HGNC:12978]
SmkInit			Set2	BTN2A1	1		0.794	6	butyrophilin subfamily 2 member A1 [Source:HGNC Symbol;Acc:HGNC:1136]
SmkInit			Set3	ZNF311	1		0.63	6	zinc finger protein 311 [Source:HGNC Symbol;Acc:HGNC:13847]
SmkInit	CTTNBP2	7	Set1	CTTNBP2	1		2.26e-14	7	cortactin binding protein 2 [Source:HGNC Symbol;Acc:HGNC:15679]
SmkInit	C8orf88	8	Set1	C8orf88	1		9.97e-09	8	chromosome 8 open reading frame 88 [Source:HGNC Symbol;Acc:HGNC:44672]
SmkInit	PPP6C	9	Set1	PPP6C	0.98		1.17e-09	9	protein phosphatase 6 catalytic subunit [Source:HGNC Symbol;Acc:HGNC:9323]
SmkInit	BORCS7	10	Set1	BORCS7	1		8.49e-24	10	BLOC-1 related complex subunit 7 [Source:HGNC Symbol;Acc:HGNC:23516]
SmkInit	ATG13	11	Set1	ATG13	1		6.5e-10	11	autophagy related 13 [Source:HGNC Symbol;Acc:HGNC:29091]
SmkInit	RPS26	12	Set1	RPS26	1		1.8e-09	12	ribosomal protein S26 [Source:HGNC Symbol;Acc:HGNC:10414]
SmkInit	GGACT	13	Set1	GGACT	1		1.32e-06	13	gamma-glutamylamine cyclotransferase [Source:HGNC Symbol;Acc:HGNC:25100]
SmkInit	SEMA6D	15	Set1	SEMA6D	1		1.55e-15	15	semaphorin 6D [Source:HGNC Symbol;Acc:HGNC:16770]
SmkInit	WFIKKN1	16	Set1	WFIKKN1	1		2.67e-12	16	WAP, follistatin/kazal, immunoglobulin, kunitz and netrin domain containing 1 [Source:HGNC Symbol;Acc:HGNC:30912]
SmkInit	TLCD1	17	Set1	TLCD1	1		1.57e-10	17	TLC domain containing 1 [Source:HGNC Symbol;Acc:HGNC:25177]
SmkInit	PRKD2	19	Set1	PRKD2	0.77		2.68e-07	19	protein kinase D2 [Source:HGNC Symbol;Acc:HGNC:17293]
SmkInit			Set1	NAPA	0.15		1.43e-06	19	NSF attachment protein alpha [Source:HGNC Symbol;Acc:HGNC:7641]
SmkInit	REM1	20	Set1	ID1	0.09		1.65e-06	20	inhibitor of DNA binding 1, HLH protein [Source:HGNC Symbol;Acc:HGNC:5360]
SmkInit			Set1	REM1	0.88		1.6e-07	20	RRAD and GEM like GTPase 1 [Source:HGNC Symbol;Acc:HGNC:15922]
SmkInit	FBXW11P1	21	Set1	FBXW11P1	1		4.37e-08	21	F-box and WD repeat domain containing 11 pseudogene 1 [Source:HGNC Symbol;Acc:HGNC:1145]
SmkInit	TRIOBP	22	Set1	TRIOBP	0.99		1.56e-09	22	TRIO and F-actin binding protein [Source:HGNC Symbol;Acc:HGNC:17009]
SmkInit	PTPRF	1	Set1	PTPRF	0.98	Colon_Sigmoid	1.34e-12	1	protein tyrosine phosphatase receptor type F [Source:HGNC Symbol;Acc:HGNC:9670]
SmkInit	CHCHD5	2	Set1	CHCHD5	0.97		8.48e-08	2	coiled-coil-helix-coiled-coil-helix domain containing 5 [Source:HGNC Symbol;Acc:HGNC:17840]
SmkInit	RNF123	3	Set1	RNF123	1		5.08e-11	3	ring finger protein 123 [Source:HGNC Symbol;Acc:HGNC:21148]
SmkInit	TOB2P1	6	Set1	ZSCAN26	0.27		8.21e-12	6	zinc finger and SCAN domain containing 26 [Source:HGNC Symbol;Acc:HGNC:12978]
SmkInit			Set1	TOB2P1	0.67		3.25e-12	6	transducer of ERBB2, 2 pseudogene 1 [Source:HGNC Symbol;Acc:HGNC:13986]
SmkInit			Set2	ZSCAN26	0.98		8.21e-12	6	zinc finger and SCAN domain containing 26 [Source:HGNC Symbol;Acc:HGNC:12978]
SmkInit	IMMP2L	7	Set1	IMMP2L	1		2.24e-10	7	inner mitochondrial membrane peptidase subunit 2 [Source:HGNC Symbol;Acc:HGNC:14598]
SmkInit	LINC01289	8	Set1	LINC01289	0.9		1.23e-06	8	long intergenic non-protein coding RNA 1289 [Source:HGNC Symbol;Acc:HGNC:50354]
SmkInit	PRPS1P2	9	Set1	PRPS1P2	1		9.25e-07	9	phosphoribosyl pyrophosphate synthetase 1 pseudogene 2 [Source:HGNC Symbol;Acc:HGNC:9464]
SmkInit	BORCS7	10	Set1	BORCS7	1		2.93e-21	10	BLOC-1 related complex subunit 7 [Source:HGNC Symbol;Acc:HGNC:23516]
SmkInit			Set2	ELOVL3	0.93		0.275	10	ELOVL fatty acid elongase 3 [Source:HGNC Symbol;Acc:HGNC:18047]
SmkInit			Set3	ARL3	1		1.69e-09	10	ADP ribosylation factor like GTPase 3 [Source:HGNC Symbol;Acc:HGNC:694]
SmkInit	CCDC88B	11	Set1	CCDC88B	0.92		1.61e-10	11	coiled-coil domain containing 88B [Source:HGNC Symbol;Acc:HGNC:26757]
SmkInit			Set2	PPP1R14B	1		2.11e-09	11	protein phosphatase 1 regulatory inhibitor subunit 14B [Source:HGNC Symbol;Acc:HGNC:9057]
SmkInit	TMEM116	12	Set1	TMEM116	1		1.81e-09	12	transmembrane protein 116 [Source:HGNC Symbol;Acc:HGNC:25084]
SmkInit	WDR90	16	Set1	WDR90	1		4.44e-16	16	WD repeat domain 90 [Source:HGNC Symbol;Acc:HGNC:26960]
SmkInit			Set2	METTL26	0.41		1.12e-09	16	methyltransferase like 26 [Source:HGNC Symbol;Acc:HGNC:14141]
SmkInit			Set2	WFIKKN1	0.57		1.18e-09	16	WAP, follistatin/kazal, immunoglobulin, kunitz and netrin domain containing 1 [Source:HGNC Symbol;Acc:HGNC:30912]
SmkInit	KANSL1	17	Set1	KANSL1	1		1.96e-12	17	KAT8 regulatory NSL complex subunit 1 [Source:HGNC Symbol;Acc:HGNC:24565]
SmkInit	ZNF565	19	Set1	ZNF565	0.99		2.45e-06	19	zinc finger protein 565 [Source:HGNC Symbol;Acc:HGNC:26726]
SmkInit	MAP1LC3A	20	Set1	MAP1LC3A	0.99		9.69e-09	20	microtubule associated protein 1 light chain 3 alpha [Source:HGNC Symbol;Acc:HGNC:6838]
SmkInit	PSMG1	21	Set1	PSMG1	0.78		4.37e-07	21	proteasome assembly chaperone 1 [Source:HGNC Symbol;Acc:HGNC:3043]
SmkInit			Set1	GET1	0.19		1.91e-06	21	guided entry of tail-anchored proteins factor 1 [Source:HGNC Symbol;Acc:HGNC:12790]
SmkInit	TRIOBP	22	Set1	TRIOBP	1		2.09e-07	22	TRIO and F-actin binding protein [Source:HGNC Symbol;Acc:HGNC:17009]
SmkInit	UTP25	1	Set1	UTP25	1	Colon_Transverse	5.33e-07	1	UTP25 small subunit processor component [Source:HGNC Symbol;Acc:HGNC:28440]
SmkInit	ZC3H8	2	Set1	ZC3H8	1		2.18e-07	2	zinc finger CCCH-type containing 8 [Source:HGNC Symbol;Acc:HGNC:30941]
SmkInit	QRICH1	3	Set1	AMT	0.43		2.74e-10	3	aminomethyltransferase [Source:HGNC Symbol;Acc:HGNC:473]
SmkInit			Set1	QRICH1	0.48		2.43e-10	3	glutamine rich 1 [Source:HGNC Symbol;Acc:HGNC:24713]
SmkInit			Set2	AMT	0.16		2.74e-10	3	aminomethyltransferase [Source:HGNC Symbol;Acc:HGNC:473]
SmkInit			Set2	HYAL3	0.84		4.1e-09	3	hyaluronidase 3 [Source:HGNC Symbol;Acc:HGNC:5322]
SmkInit	CPLX1	4	Set1	CPLX1	1		1.51e-06	4	complexin 1 [Source:HGNC Symbol;Acc:HGNC:2309]
SmkInit	ZNF192P1	6	Set1	ZNF192P1	0.62		1.8e-10	6	zinc finger protein 192 pseudogene 1 [Source:HGNC Symbol;Acc:HGNC:18777]
SmkInit			Set1	ZSCAN31	0.38		2.97e-10	6	zinc finger and SCAN domain containing 31 [Source:HGNC Symbol;Acc:HGNC:14097]
SmkInit	CNPY4	7	Set1	CNPY4	1		1.27e-07	7	canopy FGF signaling regulator 4 [Source:HGNC Symbol;Acc:HGNC:28631]
SmkInit	LINC01289	8	Set1	LINC01289	1		2.87e-07	8	long intergenic non-protein coding RNA 1289 [Source:HGNC Symbol;Acc:HGNC:50354]
SmkInit	PRPS1P2	9	Set1	PRPS1P2	1		3.56e-09	9	phosphoribosyl pyrophosphate synthetase 1 pseudogene 2 [Source:HGNC Symbol;Acc:HGNC:9464]
SmkInit	BORCS7	10	Set1	BORCS7	0.99		6.53e-14	10	BLOC-1 related complex subunit 7 [Source:HGNC Symbol;Acc:HGNC:23516]
SmkInit			Set2	AS3MT	0.99		1.75e-11	10	arsenite methyltransferase [Source:HGNC Symbol;Acc:HGNC:17452]
SmkInit	BCO2	11	Set1	BCO2	1		1.44e-08	11	beta-carotene oxygenase 2 [Source:HGNC Symbol;Acc:HGNC:18503]
SmkInit	UNC119B	12	Set1	UNC119B	1		1.39e-08	12	unc-119 lipid binding chaperone B [Source:HGNC Symbol;Acc:HGNC:16488]
SmkInit	LINC01068	13	Set1	LINC01068	1		4.56e-08	13	long intergenic non-protein coding RNA 1068 [Source:HGNC Symbol;Acc:HGNC:49106]
SmkInit	SKOR1	15	Set1	SKOR1	0.83		8.58e-12	15	SKI family transcriptional corepressor 1 [Source:HGNC Symbol;Acc:HGNC:21326]
SmkInit			Set1	IQCH	0.17		4.23e-11	15	IQ motif containing H [Source:HGNC Symbol;Acc:HGNC:25721]
SmkInit	RHBDL1	16	Set1	RHBDL1	0.96		1.35e-13	16	rhomboid like 1 [Source:HGNC Symbol;Acc:HGNC:10007]
SmkInit			Set2	NDUFB10	0.96		0.654	16	NADH:ubiquinone oxidoreductase subunit B10 [Source:HGNC Symbol;Acc:HGNC:7696]
SmkInit			Set3	HAGH	1		0.000323	16	hydroxyacylglutathione hydrolase [Source:HGNC Symbol;Acc:HGNC:4805]
SmkInit	FBXL20	17	Set1	FBXL20	1		1.37e-10	17	F-box and leucine rich repeat protein 20 [Source:HGNC Symbol;Acc:HGNC:24679]
SmkInit	PRKD2	19	Set1	PRKD2	0.96		9.75e-08	19	protein kinase D2 [Source:HGNC Symbol;Acc:HGNC:17293]
SmkInit	NAA20	20	Set1	NAA20	1		1.27e-06	20	N-alpha-acetyltransferase 20, NatB catalytic subunit [Source:HGNC Symbol;Acc:HGNC:15908]
SmkInit	PSMG1	21	Set1	PSMG1	1		2.16e-13	21	proteasome assembly chaperone 1 [Source:HGNC Symbol;Acc:HGNC:3043]
SmkInit	SLC2A1	1	Set1	SLC2A1	1	Esophagus_Gastroesophageal_Junction	2.55e-12	1	solute carrier family 2 member 1 [Source:HGNC Symbol;Acc:HGNC:11005]
SmkInit	FIGN	2	Set1	FIGN	0.99		5.41e-08	2	fidgetin, microtubule severing factor [Source:HGNC Symbol;Acc:HGNC:13285]
SmkInit	UQCRC1	3	Set1	UQCRC1	0.86		1.22e-10	3	ubiquinol-cytochrome c reductase core protein 1 [Source:HGNC Symbol;Acc:HGNC:12585]
SmkInit			Set1	DALRD3	0.13		8.33e-10	3	DALR anticodon binding domain containing 3 [Source:HGNC Symbol;Acc:HGNC:25536]
SmkInit			Set2	DALRD3	0.84		8.33e-10	3	DALR anticodon binding domain containing 3 [Source:HGNC Symbol;Acc:HGNC:25536]
SmkInit			Set2	HYAL3	0.16		1.02e-07	3	hyaluronidase 3 [Source:HGNC Symbol;Acc:HGNC:5322]
SmkInit	CC2D2A	4	Set1	CC2D2A	1		1.51e-06	4	coiled-coil and C2 domain containing 2A [Source:HGNC Symbol;Acc:HGNC:29253]
SmkInit	RASGRF2	5	Set1	RASGRF2	1		1.02e-07	5	Ras protein specific guanine nucleotide releasing factor 2 [Source:HGNC Symbol;Acc:HGNC:9876]
SmkInit	ZNF603P	6	Set1	ZNF603P	1		6.22e-15	6	zinc finger protein 603, pseudogene [Source:HGNC Symbol;Acc:HGNC:23322]
SmkInit			Set2	HLA-V	1		0.914	6	major histocompatibility complex, class I, V (pseudogene) [Source:HGNC Symbol;Acc:HGNC:23482]
SmkInit			Set3	GUSBP2	1		0.297	6	GUSB pseudogene 2 [Source:HGNC Symbol;Acc:HGNC:18792]
SmkInit	IMMP2L	7	Set1	IMMP2L	1		8.88e-16	7	inner mitochondrial membrane peptidase subunit 2 [Source:HGNC Symbol;Acc:HGNC:14598]
SmkInit	PTK2B	8	Set1	PTK2B	0.88		7.21e-07	8	protein tyrosine kinase 2 beta [Source:HGNC Symbol;Acc:HGNC:9612]
SmkInit			Set1	EPHX2	0.12		5.64e-06	8	epoxide hydrolase 2 [Source:HGNC Symbol;Acc:HGNC:3402]
SmkInit	PTPRD-AS1	9	Set1	PTPRD-AS1	1		1.3e-06	9	PTPRD antisense RNA 1 [Source:HGNC Symbol;Acc:HGNC:49753]
SmkInit	BORCS7	10	Set1	BORCS7	1		4.11e-21	10	BLOC-1 related complex subunit 7 [Source:HGNC Symbol;Acc:HGNC:23516]
SmkInit	CCDC88B	11	Set1	CCDC88B	1		2.1e-11	11	coiled-coil domain containing 88B [Source:HGNC Symbol;Acc:HGNC:26757]
SmkInit	TMEM116	12	Set1	TMEM116	1		2.37e-10	12	transmembrane protein 116 [Source:HGNC Symbol;Acc:HGNC:25084]
SmkInit	LINC01550	14	Set1	LINC01550	1		1.03e-06	14	long intergenic non-protein coding RNA 1550 [Source:HGNC Symbol;Acc:HGNC:20111]
SmkInit	MAP2K5	15	Set1	MAP2K5	0.94		1.63e-08	15	mitogen-activated protein kinase kinase 5 [Source:HGNC Symbol;Acc:HGNC:6845]
SmkInit	WDR90	16	Set1	WDR90	1		2.63e-13	16	WD repeat domain 90 [Source:HGNC Symbol;Acc:HGNC:26960]
SmkInit			Set2	RHBDL1	0.96		1.06e-09	16	rhomboid like 1 [Source:HGNC Symbol;Acc:HGNC:10007]
SmkInit	KANSL1	17	Set1	KANSL1	1		1.74e-11	17	KAT8 regulatory NSL complex subunit 1 [Source:HGNC Symbol;Acc:HGNC:24565]
SmkInit	RMC1	18	Set1	RMC1	0.99		2.59e-07	18	regulator of MON1-CCZ1 [Source:HGNC Symbol;Acc:HGNC:24326]
SmkInit	RTEL1	20	Set1	RTEL1	1		6.67e-07	20	regulator of telomere elongation helicase 1 [Source:HGNC Symbol;Acc:HGNC:15888]
SmkInit	PSMG1	21	Set1	PSMG1	1		4.44e-15	21	proteasome assembly chaperone 1 [Source:HGNC Symbol;Acc:HGNC:3043]
SmkInit	CENPM	22	Set1	CENPM	0.93		6.62e-07	22	centromere protein M [Source:HGNC Symbol;Acc:HGNC:18352]
SmkInit	HYI	1	Set1	HYI	1	Esophagus_Mucosa	3.11e-15	1	hydroxypyruvate isomerase (putative) [Source:HGNC Symbol;Acc:HGNC:26948]
SmkInit	NYAP2	2	Set1	NYAP2	1		2.78e-21	2	neuronal tyrosine-phosphorylated phosphoinositide-3-kinase adaptor 2 [Source:HGNC Symbol;Acc:HGNC:29291]
SmkInit	RBM5	3	Set1	RBM5	1		9.72e-20	3	RNA binding motif protein 5 [Source:HGNC Symbol;Acc:HGNC:9902]
SmkInit	PIGG	4	Set1	PIGG	0.66		1.51e-06	4	phosphatidylinositol glycan anchor biosynthesis class G [Source:HGNC Symbol;Acc:HGNC:25985]
SmkInit			Set1	FAM53A	0.33		3.08e-06	4	family with sequence similarity 53 member A [Source:HGNC Symbol;Acc:HGNC:31860]
SmkInit	RANBP17	5	Set1	RANBP17	1		9.46e-12	5	RAN binding protein 17 [Source:HGNC Symbol;Acc:HGNC:14428]
SmkInit	BTN2A3P	6	Set1	BTN2A3P	1		8.44e-15	6	butyrophilin subfamily 2 member A3, pseudogene [Source:HGNC Symbol;Acc:HGNC:13229]
SmkInit			Set2	TDP2	1		0.698	6	tyrosyl-DNA phosphodiesterase 2 [Source:HGNC Symbol;Acc:HGNC:17768]
SmkInit			Set3	HCG11	1		0.033	6	HLA complex group 11 [Source:HGNC Symbol;Acc:HGNC:17707]
SmkInit	SDK1	7	Set1	SDK1	1		9.61e-22	7	sidekick cell adhesion molecule 1 [Source:HGNC Symbol;Acc:HGNC:19307]
SmkInit	ARMC1	8	Set1	ARMC1	1		5.34e-09	8	armadillo repeat containing 1 [Source:HGNC Symbol;Acc:HGNC:17684]
SmkInit	PTPRD-AS1	9	Set1	PTPRD-AS1	1		4.54e-07	9	PTPRD antisense RNA 1 [Source:HGNC Symbol;Acc:HGNC:49753]
SmkInit	SUFU	10	Set1	SUFU	0.93		2.99e-23	10	SUFU negative regulator of hedgehog signaling [Source:HGNC Symbol;Acc:HGNC:16466]
SmkInit			Set2	BORCS7	1		3.89e-22	10	BLOC-1 related complex subunit 7 [Source:HGNC Symbol;Acc:HGNC:23516]
SmkInit			Set3	TAF5	1		0.65	10	TATA-box binding protein associated factor 5 [Source:HGNC Symbol;Acc:HGNC:11539]
SmkInit	MDK	11	Set1	MDK	0.93		5.44e-10	11	midkine [Source:HGNC Symbol;Acc:HGNC:6972]
SmkInit	ALDH2	12	Set1	ALDH2	0.84		8.33e-07	12	aldehyde dehydrogenase 2 family member [Source:HGNC Symbol;Acc:HGNC:404]
SmkInit			Set1	TMEM116	0.12		6.37e-06	12	transmembrane protein 116 [Source:HGNC Symbol;Acc:HGNC:25084]
SmkInit	LINC01068	13	Set1	LINC01068	1		5.11e-08	13	long intergenic non-protein coding RNA 1068 [Source:HGNC Symbol;Acc:HGNC:49106]
SmkInit	LINC02288	14	Set1	LINC02289	0.43		8.25e-07	14	long intergenic non-protein coding RNA 2289 [Source:HGNC Symbol;Acc:HGNC:53205]
SmkInit			Set1	LINC02288	0.57		6.21e-07	14	long intergenic non-protein coding RNA 2288 [Source:HGNC Symbol;Acc:HGNC:27505]
SmkInit	BTBD1	15	Set1	BTBD1	1		2.09e-12	15	BTB domain containing 1 [Source:HGNC Symbol;Acc:HGNC:1120]
SmkInit	WDR90	16	Set1	WDR90	1		1.33e-15	16	WD repeat domain 90 [Source:HGNC Symbol;Acc:HGNC:26960]
SmkInit			Set2	GFER	0.43		0.96	16	growth factor, augmenter of liver regeneration [Source:HGNC Symbol;Acc:HGNC:4236]
SmkInit			Set2	RHBDL1	0.48		2.34e-11	16	rhomboid like 1 [Source:HGNC Symbol;Acc:HGNC:10007]
SmkInit			Set3	METTL26	0.07		1.39e-10	16	methyltransferase like 26 [Source:HGNC Symbol;Acc:HGNC:14141]
SmkInit			Set3	GFER	0.9		0.96	16	growth factor, augmenter of liver regeneration [Source:HGNC Symbol;Acc:HGNC:4236]
SmkInit	KANSL1	17	Set1	KANSL1	1		4.44e-16	17	KAT8 regulatory NSL complex subunit 1 [Source:HGNC Symbol;Acc:HGNC:24565]
SmkInit	SSBP4	19	Set1	SSBP4	1		9.43e-07	19	single stranded DNA binding protein 4 [Source:HGNC Symbol;Acc:HGNC:15676]
SmkInit	TSPY26P	20	Set1	TSPY26P	1		6.46e-07	20	testis specific protein Y-linked 26, pseudogene [Source:HGNC Symbol;Acc:HGNC:16256]
SmkInit	PSMG1	21	Set1	PSMG1	0.99		1.15e-09	21	proteasome assembly chaperone 1 [Source:HGNC Symbol;Acc:HGNC:3043]
SmkInit	OGFRP1	22	Set1	OGFRP1	0.94		1.92e-08	22	opioid growth factor receptor pseudogene 1 [Source:HGNC Symbol;Acc:HGNC:50511]
SmkInit	RPL31P12	1	Set1	RPL31P12	1	Esophagus_Muscularis	8.02e-19	1	ribosomal protein L31 pseudogene 12 [Source:HGNC Symbol;Acc:HGNC:35546]
SmkInit	THSD7B	2	Set1	THSD7B	1		2.66e-14	2	thrombospondin type 1 domain containing 7B [Source:HGNC Symbol;Acc:HGNC:29348]
SmkInit	GMPPB	3	Set1	GMPPB	1		2.22e-16	3	GDP-mannose pyrophosphorylase B [Source:HGNC Symbol;Acc:HGNC:22932]
SmkInit			Set2	GNAI2	0.93		0.438	3	G protein subunit alpha i2 [Source:HGNC Symbol;Acc:HGNC:4385]
SmkInit			Set3	CCDC36	1		0.00525	3	coiled-coil domain containing 36 [Source:HGNC Symbol;Acc:HGNC:27945]
SmkInit	ERCC8	5	Set1	ERCC8	1		1.22e-07	5	ERCC excision repair 8, CSA ubiquitin ligase complex subunit [Source:HGNC Symbol;Acc:HGNC:3439]
SmkInit	ZSCAN26	6	Set1	ZSCAN26	0.99		8.24e-14	6	zinc finger and SCAN domain containing 26 [Source:HGNC Symbol;Acc:HGNC:12978]
SmkInit			Set2	ZNF603P	1		3.01e-10	6	zinc finger protein 603, pseudogene [Source:HGNC Symbol;Acc:HGNC:23322]
SmkInit	SDK1	7	Set1	SDK1	1		1.21e-21	7	sidekick cell adhesion molecule 1 [Source:HGNC Symbol;Acc:HGNC:19307]
SmkInit	ARMC1	8	Set1	BHLHE22	0.17		5.15e-06	8	basic helix-loop-helix family member e22 [Source:HGNC Symbol;Acc:HGNC:11963]
SmkInit			Set1	ARMC1	0.83		9.86e-07	8	armadillo repeat containing 1 [Source:HGNC Symbol;Acc:HGNC:17684]
SmkInit	ELAVL2	9	Set1	ELAVL2	1		6.97e-08	9	ELAV like RNA binding protein 2 [Source:HGNC Symbol;Acc:HGNC:3313]
SmkInit	BORCS7	10	Set1	BORCS7	1		3.69e-23	10	BLOC-1 related complex subunit 7 [Source:HGNC Symbol;Acc:HGNC:23516]
SmkInit			Set2	TWNK	1		0.982	10	twinkle mtDNA helicase [Source:HGNC Symbol;Acc:HGNC:1160]
SmkInit			Set3	SFXN3	1		0.715	10	sideroflexin 3 [Source:HGNC Symbol;Acc:HGNC:16087]
SmkInit	CCDC88B	11	Set1	CCDC88B	1		3.17e-12	11	coiled-coil domain containing 88B [Source:HGNC Symbol;Acc:HGNC:26757]
SmkInit			Set2	LGALS12	1		0.97	11	galectin 12 [Source:HGNC Symbol;Acc:HGNC:15788]
SmkInit			Set3	ATG2A	1		0.000101	11	autophagy related 2A [Source:HGNC Symbol;Acc:HGNC:29028]
SmkInit	ADAM1B	12	Set1	ADAM1B	1		8.3e-12	12	ADAM metallopeptidase domain 1B (pseudogene) [Source:HGNC Symbol;Acc:HGNC:44366]
SmkInit	NRXN3	14	Set1	NRXN3	0.91		1.27e-08	14	neurexin 3 [Source:HGNC Symbol;Acc:HGNC:8010]
SmkInit	SKOR1	15	Set1	SKOR1	0.99		6.49e-11	15	SKI family transcriptional corepressor 1 [Source:HGNC Symbol;Acc:HGNC:21326]
SmkInit			Set2	DIS3L	0.59		0.714	15	DIS3 like exosome 3'-5' exoribonuclease [Source:HGNC Symbol;Acc:HGNC:28698]
SmkInit			Set2	MAP2K5	0.41		6.49e-09	15	mitogen-activated protein kinase kinase 5 [Source:HGNC Symbol;Acc:HGNC:6845]
SmkInit			Set3	MAP2K5	1		6.49e-09	15	mitogen-activated protein kinase kinase 5 [Source:HGNC Symbol;Acc:HGNC:6845]
SmkInit	WDR90	16	Set1	WDR90	1		1.75e-14	16	WD repeat domain 90 [Source:HGNC Symbol;Acc:HGNC:26960]
SmkInit			Set2	METTL26	0.99		5.1e-10	16	methyltransferase like 26 [Source:HGNC Symbol;Acc:HGNC:14141]
SmkInit	KANSL1	17	Set1	KANSL1	0.76		3.32e-10	17	KAT8 regulatory NSL complex subunit 1 [Source:HGNC Symbol;Acc:HGNC:24565]
SmkInit			Set1	LRRC37A2	0.23		1.11e-09	17	leucine rich repeat containing 37 member A2 [Source:HGNC Symbol;Acc:HGNC:32404]
SmkInit			Set2	NSF	0.72		4.03e-08	17	N-ethylmaleimide sensitive factor, vesicle fusing ATPase [Source:HGNC Symbol;Acc:HGNC:8016]
SmkInit			Set2	ARL17A	0.24		1.38e-07	17	ADP ribosylation factor like GTPase 17A [Source:HGNC Symbol;Acc:HGNC:24096]
SmkInit	NPC1	18	Set1	RMC1	0.15		9.74e-07	18	regulator of MON1-CCZ1 [Source:HGNC Symbol;Acc:HGNC:24326]
SmkInit			Set1	NPC1	0.85		1.58e-07	18	NPC intracellular cholesterol transporter 1 [Source:HGNC Symbol;Acc:HGNC:7897]
SmkInit	SSBP4	19	Set1	SSBP4	1		1.42e-06	19	single stranded DNA binding protein 4 [Source:HGNC Symbol;Acc:HGNC:15676]
SmkInit	MAP1LC3A	20	Set1	COMMD7	0.24		3.58e-07	20	COMM domain containing 7 [Source:HGNC Symbol;Acc:HGNC:16223]
SmkInit			Set1	MAP1LC3A	0.76		1.06e-07	20	microtubule associated protein 1 light chain 3 alpha [Source:HGNC Symbol;Acc:HGNC:6838]
SmkInit	PSMG1	21	Set1	PSMG1	1		9.77e-15	21	proteasome assembly chaperone 1 [Source:HGNC Symbol;Acc:HGNC:3043]
SmkInit	TRIOBP	22	Set1	TRIOBP	1		1.58e-11	22	TRIO and F-actin binding protein [Source:HGNC Symbol;Acc:HGNC:17009]
SmkInit	PTPRF	1	Set1	PTPRF	1	Heart_Atrial_Appendage	2.43e-18	1	protein tyrosine phosphatase receptor type F [Source:HGNC Symbol;Acc:HGNC:9670]
SmkInit	CHCHD5	2	Set1	CHCHD5	1		1.41e-09	2	coiled-coil-helix-coiled-coil-helix domain containing 5 [Source:HGNC Symbol;Acc:HGNC:17840]
SmkInit	GMPPB	3	Set1	GMPPB	0.99		5.5e-11	3	GDP-mannose pyrophosphorylase B [Source:HGNC Symbol;Acc:HGNC:22932]
SmkInit	ELOVL7	5	Set1	ELOVL7	1		1.68e-12	5	ELOVL fatty acid elongase 7 [Source:HGNC Symbol;Acc:HGNC:26292]
SmkInit	ZNF165	6	Set1	ZSCAN26	0.36		4.56e-10	6	zinc finger and SCAN domain containing 26 [Source:HGNC Symbol;Acc:HGNC:12978]
SmkInit			Set1	ZNF165	0.44		3.69e-10	6	zinc finger protein 165 [Source:HGNC Symbol;Acc:HGNC:12953]
SmkInit			Set1	ZKSCAN3	0.15		1.12e-09	6	zinc finger with KRAB and SCAN domains 3 [Source:HGNC Symbol;Acc:HGNC:13853]
SmkInit			Set2	ZSCAN26	0.55		4.56e-10	6	zinc finger and SCAN domain containing 26 [Source:HGNC Symbol;Acc:HGNC:12978]
SmkInit			Set2	ZKSCAN3	0.43		1.12e-09	6	zinc finger with KRAB and SCAN domains 3 [Source:HGNC Symbol;Acc:HGNC:13853]
SmkInit			Set3	ZKSCAN3	0.93		1.12e-09	6	zinc finger with KRAB and SCAN domains 3 [Source:HGNC Symbol;Acc:HGNC:13853]
SmkInit	SDK1	7	Set1	SDK1	1		2.18e-17	7	sidekick cell adhesion molecule 1 [Source:HGNC Symbol;Acc:HGNC:19307]
SmkInit			Set2	IQCE	0.9		0.796	7	IQ motif containing E [Source:HGNC Symbol;Acc:HGNC:29171]
SmkInit			Set2	BRAT1	0.1		0.772	7	BRCA1 associated ATM activator 1 [Source:HGNC Symbol;Acc:HGNC:21701]
SmkInit			Set3	INTS1	1		0.635	7	integrator complex subunit 1 [Source:HGNC Symbol;Acc:HGNC:24555]
SmkInit	DECR1	8	Set1	DECR1	1		4.91e-10	8	2,4-dienoyl-CoA reductase 1 [Source:HGNC Symbol;Acc:HGNC:2753]
SmkInit	AS3MT	10	Set1	AS3MT	1		6.33e-19	10	arsenite methyltransferase [Source:HGNC Symbol;Acc:HGNC:17452]
SmkInit	LARGE2	11	Set1	LARGE2	1		1.99e-10	11	LARGE xylosyl- and glucuronyltransferase 2 [Source:HGNC Symbol;Acc:HGNC:16522]
SmkInit	TMEM116	12	Set1	ADAM1B	0.18		1.29e-11	12	ADAM metallopeptidase domain 1B (pseudogene) [Source:HGNC Symbol;Acc:HGNC:44366]
SmkInit			Set1	TMEM116	0.82		2.66e-12	12	transmembrane protein 116 [Source:HGNC Symbol;Acc:HGNC:25084]
SmkInit	RPL13AP25	13	Set1	RPL13AP25	1		5.86e-11	13	ribosomal protein L13a pseudogene 25 [Source:HGNC Symbol;Acc:HGNC:36981]
SmkInit	LINC02288	14	Set1	LINC02288	1		5.63e-11	14	long intergenic non-protein coding RNA 2288 [Source:HGNC Symbol;Acc:HGNC:27505]
SmkInit	HOMER2	15	Set1	HOMER2	1		3.02e-11	15	homer scaffold protein 2 [Source:HGNC Symbol;Acc:HGNC:17513]
SmkInit	SLC5A11	16	Set1	SLC5A11	1		3.05e-13	16	solute carrier family 5 member 11 [Source:HGNC Symbol;Acc:HGNC:23091]
SmkInit	KANSL1	17	Set1	KANSL1	1		2.58e-13	17	KAT8 regulatory NSL complex subunit 1 [Source:HGNC Symbol;Acc:HGNC:24565]
SmkInit	NPC1	18	Set1	NPC1	1		2.07e-08	18	NPC intracellular cholesterol transporter 1 [Source:HGNC Symbol;Acc:HGNC:7897]
SmkInit	MAP1LC3A	20	Set1	MAP1LC3A	1		9.83e-08	20	microtubule associated protein 1 light chain 3 alpha [Source:HGNC Symbol;Acc:HGNC:6838]
SmkInit	TRIOBP	22	Set1	TRIOBP	1		7.27e-09	22	TRIO and F-actin binding protein [Source:HGNC Symbol;Acc:HGNC:17009]
SmkInit	TIE1	1	Set1	TIE1	1	Heart_Left_Ventricle	5.22e-18	1	tyrosine kinase with immunoglobulin like and EGF like domains 1 [Source:HGNC Symbol;Acc:HGNC:11809]
SmkInit	THSD7B	2	Set1	THSD7B	1		1.01e-11	2	thrombospondin type 1 domain containing 7B [Source:HGNC Symbol;Acc:HGNC:29348]
SmkInit	HYAL1	3	Set1	HYAL1	1		1.11e-15	3	hyaluronidase 1 [Source:HGNC Symbol;Acc:HGNC:5320]
SmkInit			Set2	BSN-DT	0.95		0.268	3	BSN divergent transcript [Source:HGNC Symbol;Acc:HGNC:42445]
SmkInit			Set3	MST1R	1		0.241	3	macrophage stimulating 1 receptor [Source:HGNC Symbol;Acc:HGNC:7381]
SmkInit	HS3ST1	4	Set1	HS3ST1	1		2.15e-06	4	heparan sulfate-glucosamine 3-sulfotransferase 1 [Source:HGNC Symbol;Acc:HGNC:5194]
SmkInit	ZSCAN26	6	Set1	ZSCAN26	1		8.76e-17	6	zinc finger and SCAN domain containing 26 [Source:HGNC Symbol;Acc:HGNC:12978]
SmkInit			Set2	ZNF165	0.95		2.32e-13	6	zinc finger protein 165 [Source:HGNC Symbol;Acc:HGNC:12953]
SmkInit			Set3	HLA-T	1		0.709	6	major histocompatibility complex, class I, T (pseudogene) [Source:HGNC Symbol;Acc:HGNC:23478]
SmkInit	LRRC6	8	Set1	LRRC6	1		3.13e-09	8	leucine rich repeat containing 6 [Source:HGNC Symbol;Acc:HGNC:16725]
SmkInit	AS3MT	10	Set1	AS3MT	0.98		7.81e-19	10	arsenite methyltransferase [Source:HGNC Symbol;Acc:HGNC:17452]
SmkInit			Set2	BORCS7	1		3.53e-17	10	BLOC-1 related complex subunit 7 [Source:HGNC Symbol;Acc:HGNC:23516]
SmkInit			Set3	PDCD11	1		0.107	10	programmed cell death 11 [Source:HGNC Symbol;Acc:HGNC:13408]
SmkInit	TMEM116	12	Set1	TMEM116	0.99		8.35e-10	12	transmembrane protein 116 [Source:HGNC Symbol;Acc:HGNC:25084]
SmkInit	HOMER2	15	Set1	HOMER2	1		2.49e-10	15	homer scaffold protein 2 [Source:HGNC Symbol;Acc:HGNC:17513]
SmkInit	WDR90	16	Set1	WDR90	0.99		5.64e-11	16	WD repeat domain 90 [Source:HGNC Symbol;Acc:HGNC:26960]
SmkInit	PGAP3	17	Set1	PGAP3	1		1.21e-09	17	post-GPI attachment to proteins phospholipase 3 [Source:HGNC Symbol;Acc:HGNC:23719]
SmkInit	MAP1LC3A	20	Set1	MAP1LC3A	1		1.22e-09	20	microtubule associated protein 1 light chain 3 alpha [Source:HGNC Symbol;Acc:HGNC:6838]
SmkInit	PSMG1	21	Set1	PSMG1	1		9.68e-13	21	proteasome assembly chaperone 1 [Source:HGNC Symbol;Acc:HGNC:3043]
SmkInit	SLC2A1-AS1	1	Set1	SLC2A1-AS1	0.94	Liver	6.84e-07	1	SLC2A1 antisense RNA 1 [Source:HGNC Symbol;Acc:HGNC:44187]
SmkInit	LINC01806	2	Set1	LINC01806	1		3.05e-08	2	long intergenic non-protein coding RNA 1806 [Source:HGNC Symbol;Acc:HGNC:52599]
SmkInit	NME6	3	Set1	NME6	1		6.02e-09	3	NME/NM23 nucleoside diphosphate kinase 6 [Source:HGNC Symbol;Acc:HGNC:20567]
SmkInit	LSM6	4	Set1	LSM6	0.82		2.38e-09	4	LSM6 homolog, U6 small nuclear RNA and mRNA degradation associated [Source:HGNC Symbol;Acc:HGNC:17017]
SmkInit			Set1	SLC10A7	0.18		1.13e-08	4	solute carrier family 10 member 7 [Source:HGNC Symbol;Acc:HGNC:23088]
SmkInit	RANBP17	5	Set1	RANBP17	1		8.26e-12	5	RAN binding protein 17 [Source:HGNC Symbol;Acc:HGNC:14428]
SmkInit	ZNF603P	6	Set1	ZNF603P	0.8		2.13e-06	6	zinc finger protein 603, pseudogene [Source:HGNC Symbol;Acc:HGNC:23322]
SmkInit			Set1	RPL23AP1	0.16		1.12e-05	6	ribosomal protein L23a pseudogene 1 [Source:HGNC Symbol;Acc:HGNC:10318]
SmkInit	CYP3A7	7	Set1	CYP3A7	0.97		8.47e-07	7	cytochrome P450 family 3 subfamily A member 7 [Source:HGNC Symbol;Acc:HGNC:2640]
SmkInit	BORCS7	10	Set1	BORCS7	1		8.16e-22	10	BLOC-1 related complex subunit 7 [Source:HGNC Symbol;Acc:HGNC:23516]
SmkInit			Set2	TRIM8	0.99		0.972	10	tripartite motif containing 8 [Source:HGNC Symbol;Acc:HGNC:15579]
SmkInit			Set3	GSTO2	1		0.342	10	glutathione S-transferase omega 2 [Source:HGNC Symbol;Acc:HGNC:23064]
SmkInit	SLC22A11	11	Set1	MEN1	0.09		1.7e-07	11	menin 1 [Source:HGNC Symbol;Acc:HGNC:7010]
SmkInit			Set1	SLC22A11	0.89		1.66e-08	11	solute carrier family 22 member 11 [Source:HGNC Symbol;Acc:HGNC:18120]
SmkInit	ADAM1A	12	Set1	ADAM1A	0.97		3.21e-08	12	ADAM metallopeptidase domain 1A (pseudogene) [Source:HGNC Symbol;Acc:HGNC:187]
SmkInit	LINC01068	13	Set1	LINC01068	1		1.61e-07	13	long intergenic non-protein coding RNA 1068 [Source:HGNC Symbol;Acc:HGNC:49106]
SmkInit	SKOR1	15	Set1	SKOR1	1		9.39e-09	15	SKI family transcriptional corepressor 1 [Source:HGNC Symbol;Acc:HGNC:21326]
SmkInit	WDR90	16	Set1	WDR90	1		2.22e-16	16	WD repeat domain 90 [Source:HGNC Symbol;Acc:HGNC:26960]
SmkInit	PGAP3	17	Set1	PGAP3	1		3.02e-10	17	post-GPI attachment to proteins phospholipase 3 [Source:HGNC Symbol;Acc:HGNC:23719]
SmkInit	PRKD2	19	Set1	PRKD2	0.98		3.3e-07	19	protein kinase D2 [Source:HGNC Symbol;Acc:HGNC:17293]
SmkInit	MAP1LC3A	20	Set1	MAP1LC3A	0.97		6.97e-07	20	microtubule associated protein 1 light chain 3 alpha [Source:HGNC Symbol;Acc:HGNC:6838]
SmkInit	PSMG1	21	Set1	PSMG1	1		9.39e-09	21	proteasome assembly chaperone 1 [Source:HGNC Symbol;Acc:HGNC:3043]
SmkInit	GALR3	22	Set1	GALR3	1		6.16e-13	22	galanin receptor 3 [Source:HGNC Symbol;Acc:HGNC:4134]
SmkInit	TIE1	1	Set1	TIE1	1	Lung	1.07e-14	1	tyrosine kinase with immunoglobulin like and EGF like domains 1 [Source:HGNC Symbol;Acc:HGNC:11809]
SmkInit	NBEAL1	2	Set1	NBEAL1	1		2.7e-09	2	neurobeachin like 1 [Source:HGNC Symbol;Acc:HGNC:20681]
SmkInit	CADM2	3	Set1	CADM2	1		5.68e-21	3	cell adhesion molecule 2 [Source:HGNC Symbol;Acc:HGNC:29849]
SmkInit	ERCC8	5	Set1	ERCC8	1		5.8e-09	5	ERCC excision repair 8, CSA ubiquitin ligase complex subunit [Source:HGNC Symbol;Acc:HGNC:3439]
SmkInit	ZSCAN26	6	Set1	ZSCAN26	1		9.81e-14	6	zinc finger and SCAN domain containing 26 [Source:HGNC Symbol;Acc:HGNC:12978]
SmkInit			Set2	ZNF603P	0.88		5.43e-11	6	zinc finger protein 603, pseudogene [Source:HGNC Symbol;Acc:HGNC:23322]
SmkInit			Set2	OR1F12	0.08		1.68e-10	6	olfactory receptor family 1 subfamily F member 12 [Source:HGNC Symbol;Acc:HGNC:13964]
SmkInit			Set3	ZNF602P	0.97		3.14e-10	6	zinc finger protein 602, pseudogene [Source:HGNC Symbol;Acc:HGNC:23313]
SmkInit	LRRN3	7	Set1	LRRN3	1		2.41e-11	7	leucine rich repeat neuronal 3 [Source:HGNC Symbol;Acc:HGNC:17200]
SmkInit	LRRC6	8	Set1	LRRC6	1		4.25e-08	8	leucine rich repeat containing 6 [Source:HGNC Symbol;Acc:HGNC:16725]
SmkInit	RABEPK	9	Set1	RABEPK	1		2.63e-08	9	Rab9 effector protein with kelch motifs [Source:HGNC Symbol;Acc:HGNC:16896]
SmkInit	BORCS7	10	Set1	BORCS7	1		6.66e-16	10	BLOC-1 related complex subunit 7 [Source:HGNC Symbol;Acc:HGNC:23516]
SmkInit	ATG13	11	Set1	ATG13	1		2.12e-10	11	autophagy related 13 [Source:HGNC Symbol;Acc:HGNC:29091]
SmkInit	ADAM1A	12	Set1	ADAM1A	1		1.99e-11	12	ADAM metallopeptidase domain 1A (pseudogene) [Source:HGNC Symbol;Acc:HGNC:187]
SmkInit	GGACT	13	Set1	GGACT	1		1.78e-08	13	gamma-glutamylamine cyclotransferase [Source:HGNC Symbol;Acc:HGNC:25100]
SmkInit	AMN	14	Set1	AMN	1		1.02e-07	14	amnion associated transmembrane protein [Source:HGNC Symbol;Acc:HGNC:14604]
SmkInit	MAP2K5	15	Set1	MAP2K5	1		1.63e-10	15	mitogen-activated protein kinase kinase 5 [Source:HGNC Symbol;Acc:HGNC:6845]
SmkInit	WDR90	16	Set1	WDR90	1		4.44e-16	16	WD repeat domain 90 [Source:HGNC Symbol;Acc:HGNC:26960]
SmkInit			Set2	WDR24	0.53		4.68e-12	16	WD repeat domain 24 [Source:HGNC Symbol;Acc:HGNC:20852]
SmkInit			Set2	RHBDL1	0.47		4.44e-12	16	rhomboid like 1 [Source:HGNC Symbol;Acc:HGNC:10007]
SmkInit			Set3	CLCN7	0.93		0.125	16	chloride voltage-gated channel 7 [Source:HGNC Symbol;Acc:HGNC:2025]
SmkInit	KANSL1	17	Set1	KANSL1	1		1.27e-14	17	KAT8 regulatory NSL complex subunit 1 [Source:HGNC Symbol;Acc:HGNC:24565]
SmkInit	RMC1	18	Set1	RMC1	0.9		1.59e-06	18	regulator of MON1-CCZ1 [Source:HGNC Symbol;Acc:HGNC:24326]
SmkInit			Set1	NPC1	0.1		1.54e-05	18	NPC intracellular cholesterol transporter 1 [Source:HGNC Symbol;Acc:HGNC:7897]
SmkInit	TMEM190	19	Set1	TMEM190	1		5.84e-10	19	transmembrane protein 190 [Source:HGNC Symbol;Acc:HGNC:29632]
SmkInit	MAP1LC3A	20	Set1	MAP1LC3A	1		1.69e-08	20	microtubule associated protein 1 light chain 3 alpha [Source:HGNC Symbol;Acc:HGNC:6838]
SmkInit	PSMG1	21	Set1	PSMG1	0.9		1.15e-08	21	proteasome assembly chaperone 1 [Source:HGNC Symbol;Acc:HGNC:3043]
SmkInit			Set1	SH3BGR	0.06		2e-07	21	SH3 domain binding glutamate rich protein [Source:HGNC Symbol;Acc:HGNC:10822]
SmkInit	DESI1	22	Set1	DESI1	1		2.61e-10	22	desumoylating isopeptidase 1 [Source:HGNC Symbol;Acc:HGNC:24577]
SmkInit	NRDC	1	Set1	NRDC	1	Minor_Salivary_Gland	3.18e-07	1	nardilysin convertase [Source:HGNC Symbol;Acc:HGNC:7995]
SmkInit	LINC01806	2	Set1	LINC01806	1		1.5e-13	2	long intergenic non-protein coding RNA 1806 [Source:HGNC Symbol;Acc:HGNC:52599]
SmkInit	HYAL3	3	Set1	HYAL3	1		9.36e-11	3	hyaluronidase 3 [Source:HGNC Symbol;Acc:HGNC:5322]
SmkInit	REELD1	4	Set1	REELD1	1		1.98e-12	4	reeler domain containing 1 [Source:HGNC Symbol;Acc:HGNC:53638]
SmkInit	ZNF603P	6	Set1	ZNF603P	1		5.24e-11	6	zinc finger protein 603, pseudogene [Source:HGNC Symbol;Acc:HGNC:23322]
SmkInit			Set2	ZNF391	1		0.968	6	zinc finger protein 391 [Source:HGNC Symbol;Acc:HGNC:18779]
SmkInit			Set3	ZSCAN26	1		2.2e-08	6	zinc finger and SCAN domain containing 26 [Source:HGNC Symbol;Acc:HGNC:12978]
SmkInit	AS3MT	10	Set1	AS3MT	1		3.25e-25	10	arsenite methyltransferase [Source:HGNC Symbol;Acc:HGNC:17452]
SmkInit	BCO2	11	Set1	BCO2	1		2.45e-09	11	beta-carotene oxygenase 2 [Source:HGNC Symbol;Acc:HGNC:18503]
SmkInit	RPS26	12	Set1	RPS26	1		2.21e-08	12	ribosomal protein S26 [Source:HGNC Symbol;Acc:HGNC:10414]
SmkInit	SLC5A11	16	Set1	SLC5A11	1		2.85e-11	16	solute carrier family 5 member 11 [Source:HGNC Symbol;Acc:HGNC:23091]
SmkInit	TBKBP1	17	Set1	KANSL1	0.19		2.73e-09	17	KAT8 regulatory NSL complex subunit 1 [Source:HGNC Symbol;Acc:HGNC:24565]
SmkInit			Set1	TBKBP1	0.71		7.14e-10	17	TBK1 binding protein 1 [Source:HGNC Symbol;Acc:HGNC:30140]
SmkInit			Set2	KANSL1	1		2.73e-09	17	KAT8 regulatory NSL complex subunit 1 [Source:HGNC Symbol;Acc:HGNC:24565]
SmkInit	LINC00665	19	Set1	LINC00665	1		4.37e-07	19	long intergenic non-protein coding RNA 665 [Source:HGNC Symbol;Acc:HGNC:44323]
SmkInit	PSMG1	21	Set1	PSMG1	1		1.4e-09	21	proteasome assembly chaperone 1 [Source:HGNC Symbol;Acc:HGNC:3043]
SmkInit	TIE1	1	Set1	MED8	0.29	Muscle_Skeletal	1.16e-09	1	mediator complex subunit 8 [Source:HGNC Symbol;Acc:HGNC:19971]
SmkInit			Set1	TIE1	0.65		4.97e-10	1	tyrosine kinase with immunoglobulin like and EGF like domains 1 [Source:HGNC Symbol;Acc:HGNC:11809]
SmkInit			Set2	MED8	0.39		1.16e-09	1	mediator complex subunit 8 [Source:HGNC Symbol;Acc:HGNC:19971]
SmkInit			Set2	RNF220	0.61		6.27e-09	1	ring finger protein 220 [Source:HGNC Symbol;Acc:HGNC:25552]
SmkInit	FIGN	2	Set1	TANK	0.39		4.85e-08	2	TRAF family member associated NFKB activator [Source:HGNC Symbol;Acc:HGNC:11562]
SmkInit			Set1	FIGN	0.61		3e-08	2	fidgetin, microtubule severing factor [Source:HGNC Symbol;Acc:HGNC:13285]
SmkInit			Set2	COBLL1	0.96		0.976	2	cordon-bleu WH2 repeat protein like 1 [Source:HGNC Symbol;Acc:HGNC:23571]
SmkInit			Set3	GALNT3	0.8		0.692	2	polypeptide N-acetylgalactosaminyltransferase 3 [Source:HGNC Symbol;Acc:HGNC:4125]
SmkInit			Set3	SCN3A	0.2		0.347	2	sodium voltage-gated channel alpha subunit 3 [Source:HGNC Symbol;Acc:HGNC:10590]
SmkInit	RHOA	3	Set1	RHOA	0.99		3.93e-14	3	ras homolog family member A [Source:HGNC Symbol;Acc:HGNC:667]
SmkInit	ELOVL7	5	Set1	ELOVL7	0.99		4.1e-09	5	ELOVL fatty acid elongase 7 [Source:HGNC Symbol;Acc:HGNC:26292]
SmkInit	ZNF192P2	6	Set1	ZNF192P2	1		1.76e-13	6	zinc finger protein 192 pseudogene 2 [Source:HGNC Symbol;Acc:HGNC:42862]
SmkInit			Set2	HLA-W	1		0.967	6	major histocompatibility complex, class I, W (pseudogene) [Source:HGNC Symbol;Acc:HGNC:23425]
SmkInit			Set3	HCG4B	0.99		0.0508	6	HLA complex group 4B [Source:HGNC Symbol;Acc:HGNC:22919]
SmkInit	SDK1	7	Set1	SDK1	1		6.42e-24	7	sidekick cell adhesion molecule 1 [Source:HGNC Symbol;Acc:HGNC:19307]
SmkInit	DECR1	8	Set1	DECR1	0.99		6.25e-09	8	2,4-dienoyl-CoA reductase 1 [Source:HGNC Symbol;Acc:HGNC:2753]
SmkInit	PRPS1P2	9	Set1	PRPS1P2	1		2.62e-10	9	phosphoribosyl pyrophosphate synthetase 1 pseudogene 2 [Source:HGNC Symbol;Acc:HGNC:9464]
SmkInit	BORCS7	10	Set1	BORCS7	0.99		2.6e-17	10	BLOC-1 related complex subunit 7 [Source:HGNC Symbol;Acc:HGNC:23516]
SmkInit	VEGFB	11	Set1	PPP1R14B	0.47		1.55e-10	11	protein phosphatase 1 regulatory inhibitor subunit 14B [Source:HGNC Symbol;Acc:HGNC:9057]
SmkInit			Set1	VEGFB	0.53		1.36e-10	11	vascular endothelial growth factor B [Source:HGNC Symbol;Acc:HGNC:12681]
SmkInit			Set2	PPP1R14B	0.96		1.55e-10	11	protein phosphatase 1 regulatory inhibitor subunit 14B [Source:HGNC Symbol;Acc:HGNC:9057]
SmkInit	TMEM116	12	Set1	LINC01405	0.15		7.92e-09	12	long intergenic non-protein coding RNA 1405 [Source:HGNC Symbol;Acc:HGNC:50688]
SmkInit			Set1	TMEM116	0.85		1.33e-09	12	transmembrane protein 116 [Source:HGNC Symbol;Acc:HGNC:25084]
SmkInit	LINC02289	14	Set1	LINC02289	1		9.1e-09	14	long intergenic non-protein coding RNA 2289 [Source:HGNC Symbol;Acc:HGNC:53205]
SmkInit	CHRNA3	15	Set1	CHRNA3	0.99		5.7e-08	15	cholinergic receptor nicotinic alpha 3 subunit [Source:HGNC Symbol;Acc:HGNC:1957]
SmkInit	RHBDL1	16	Set1	METTL26	0.38		6.81e-13	16	methyltransferase like 26 [Source:HGNC Symbol;Acc:HGNC:14141]
SmkInit			Set1	RHBDL1	0.62		4.13e-13	16	rhomboid like 1 [Source:HGNC Symbol;Acc:HGNC:10007]
SmkInit			Set2	METTL26	0.13		6.81e-13	16	methyltransferase like 26 [Source:HGNC Symbol;Acc:HGNC:14141]
SmkInit			Set2	WFIKKN1	0.86		5.05e-10	16	WAP, follistatin/kazal, immunoglobulin, kunitz and netrin domain containing 1 [Source:HGNC Symbol;Acc:HGNC:30912]
SmkInit			Set3	LMF1	0.2		0.439	16	lipase maturation factor 1 [Source:HGNC Symbol;Acc:HGNC:14154]
SmkInit			Set3	METTL26	0.43		6.81e-13	16	methyltransferase like 26 [Source:HGNC Symbol;Acc:HGNC:14141]
SmkInit			Set3	SNHG9	0.33		0.404	16	small nucleolar RNA host gene 9 [Source:HGNC Symbol;Acc:HGNC:33102]
SmkInit	KANSL1	17	Set1	KANSL1	1		2.22e-16	17	KAT8 regulatory NSL complex subunit 1 [Source:HGNC Symbol;Acc:HGNC:24565]
SmkInit	TPGS2	18	Set1	TPGS2	1		4.38e-07	18	tubulin polyglutamylase complex subunit 2 [Source:HGNC Symbol;Acc:HGNC:24561]
SmkInit	EGLN2	19	Set1	EGLN2	1		7.86e-07	19	egl-9 family hypoxia inducible factor 2 [Source:HGNC Symbol;Acc:HGNC:14660]
SmkInit	PSMG1	21	Set1	PSMG1	1		8.61e-13	21	proteasome assembly chaperone 1 [Source:HGNC Symbol;Acc:HGNC:3043]
SmkInit	GCAT	22	Set1	GCAT	1		2.16e-07	22	glycine C-acetyltransferase [Source:HGNC Symbol;Acc:HGNC:4188]
SmkInit	CDKN2C	1	Set1	CDKN2C	1	Nerve_Tibial	2.3e-13	1	cyclin dependent kinase inhibitor 2C [Source:HGNC Symbol;Acc:HGNC:1789]
SmkInit	LINC01806	2	Set1	LINC01806	1		6.46e-14	2	long intergenic non-protein coding RNA 1806 [Source:HGNC Symbol;Acc:HGNC:52599]
SmkInit	NICN1	3	Set1	NICN1	1		2.27e-13	3	nicolin 1 [Source:HGNC Symbol;Acc:HGNC:18317]
SmkInit			Set2	QRICH1	1		0.902	3	glutamine rich 1 [Source:HGNC Symbol;Acc:HGNC:24713]
SmkInit	ZNF603P	6	Set1	ZNF192P1	0.1		6.02e-12	6	zinc finger protein 192 pseudogene 1 [Source:HGNC Symbol;Acc:HGNC:18777]
SmkInit			Set1	ZNF603P	0.61		9.59e-13	6	zinc finger protein 603, pseudogene [Source:HGNC Symbol;Acc:HGNC:23322]
SmkInit			Set1	ZSCAN26	0.28		2.12e-12	6	zinc finger and SCAN domain containing 26 [Source:HGNC Symbol;Acc:HGNC:12978]
SmkInit			Set2	ZSCAN26	0.98		2.12e-12	6	zinc finger and SCAN domain containing 26 [Source:HGNC Symbol;Acc:HGNC:12978]
SmkInit			Set3	ZNF165	1		0.981	6	zinc finger protein 165 [Source:HGNC Symbol;Acc:HGNC:12953]
SmkInit	PTCD1	7	Set1	PTCD1	0.98		3.78e-11	7	pentatricopeptide repeat domain 1 [Source:HGNC Symbol;Acc:HGNC:22198]
SmkInit			Set2	SAP25	1		0.865	7	Sin3A associated protein 25 [Source:HGNC Symbol;Acc:HGNC:41908]
SmkInit			Set3	ACHE	1		0.0127	7	acetylcholinesterase (Cartwright blood group) [Source:HGNC Symbol;Acc:HGNC:108]
SmkInit	MSRA	8	Set1	MSRA	0.57		9e-08	8	methionine sulfoxide reductase A [Source:HGNC Symbol;Acc:HGNC:7377]
SmkInit			Set1	RP1L1	0.43		1.22e-07	8	RP1 like 1 [Source:HGNC Symbol;Acc:HGNC:15946]
SmkInit	PPP6C	9	Set1	PRPS1P2	0.22		1.73e-09	9	phosphoribosyl pyrophosphate synthetase 1 pseudogene 2 [Source:HGNC Symbol;Acc:HGNC:9464]
SmkInit			Set1	PPP6C	0.76		4.92e-10	9	protein phosphatase 6 catalytic subunit [Source:HGNC Symbol;Acc:HGNC:9323]
SmkInit	AS3MT	10	Set1	AS3MT	0.81		4.18e-21	10	arsenite methyltransferase [Source:HGNC Symbol;Acc:HGNC:17452]
SmkInit			Set1	CYP17A1	0.14		2.46e-20	10	cytochrome P450 family 17 subfamily A member 1 [Source:HGNC Symbol;Acc:HGNC:2593]
SmkInit			Set2	CYP17A1	1		2.46e-20	10	cytochrome P450 family 17 subfamily A member 1 [Source:HGNC Symbol;Acc:HGNC:2593]
SmkInit	ATG13	11	Set1	ATG13	0.97		3.07e-08	11	autophagy related 13 [Source:HGNC Symbol;Acc:HGNC:29091]
SmkInit	ADAM1A	12	Set1	ADAM1A	1		2.82e-12	12	ADAM metallopeptidase domain 1A (pseudogene) [Source:HGNC Symbol;Acc:HGNC:187]
SmkInit			Set2	NAA25	0.59		3e-09	12	N-alpha-acetyltransferase 25, NatB auxiliary subunit [Source:HGNC Symbol;Acc:HGNC:25783]
SmkInit			Set2	SDSL	0.36		0.321	12	serine dehydratase like [Source:HGNC Symbol;Acc:HGNC:30404]
SmkInit	LINC01068	13	Set1	LINC01068	1		2.19e-08	13	long intergenic non-protein coding RNA 1068 [Source:HGNC Symbol;Acc:HGNC:49106]
SmkInit	PCK2	14	Set1	PCK2	0.98		1.23e-06	14	phosphoenolpyruvate carboxykinase 2, mitochondrial [Source:HGNC Symbol;Acc:HGNC:8725]
SmkInit	HDGFL3	15	Set1	HDGFL3	1		6.48e-14	15	HDGF like 3 [Source:HGNC Symbol;Acc:HGNC:24937]
SmkInit	WDR24	16	Set1	WDR24	1		4e-15	16	WD repeat domain 24 [Source:HGNC Symbol;Acc:HGNC:20852]
SmkInit			Set2	WDR90	1		3.09e-12	16	WD repeat domain 90 [Source:HGNC Symbol;Acc:HGNC:26960]
SmkInit			Set3	RAB40C	0.89		8.76e-10	16	RAB40C, member RAS oncogene family [Source:HGNC Symbol;Acc:HGNC:18285]
SmkInit			Set3	PGP	0.07		0.0682	16	phosphoglycolate phosphatase [Source:HGNC Symbol;Acc:HGNC:8909]
SmkInit	KCNAB3	17	Set1	KCNAB3	0.99		1.17e-12	17	potassium voltage-gated channel subfamily A regulatory beta subunit 3 [Source:HGNC Symbol;Acc:HGNC:6230]
SmkInit			Set2	TMEM107	1		1.32e-10	17	transmembrane protein 107 [Source:HGNC Symbol;Acc:HGNC:28128]
SmkInit	RMC1	18	Set1	RMC1	0.98		5.7e-08	18	regulator of MON1-CCZ1 [Source:HGNC Symbol;Acc:HGNC:24326]
SmkInit	ELL	19	Set1	ELL	0.9		4.67e-07	19	elongation factor for RNA polymerase II [Source:HGNC Symbol;Acc:HGNC:23114]
SmkInit	MAP1LC3A	20	Set1	COMMD7	0.13		6.3e-07	20	COMM domain containing 7 [Source:HGNC Symbol;Acc:HGNC:16223]
SmkInit			Set1	MAP1LC3A	0.86		8.75e-08	20	microtubule associated protein 1 light chain 3 alpha [Source:HGNC Symbol;Acc:HGNC:6838]
SmkInit	PSMG1	21	Set1	PSMG1	1		5.77e-15	21	proteasome assembly chaperone 1 [Source:HGNC Symbol;Acc:HGNC:3043]
SmkInit	TRIOBP	22	Set1	TRIOBP	1		1.16e-09	22	TRIO and F-actin binding protein [Source:HGNC Symbol;Acc:HGNC:17009]
SmkInit	QSOX1	1	Set1	QSOX1	1	Ovary	4.3e-07	1	quiescin sulfhydryl oxidase 1 [Source:HGNC Symbol;Acc:HGNC:9756]
SmkInit	ACTR1B	2	Set1	ACTR1B	1		8.1e-08	2	actin related protein 1B [Source:HGNC Symbol;Acc:HGNC:168]
SmkInit	SFMBT1	3	Set1	SFMBT1	0.83		1.68e-07	3	Scm like with four mbt domains 1 [Source:HGNC Symbol;Acc:HGNC:20255]
SmkInit			Set1	SERBP1P3	0.15		1.01e-06	3	SERPINE1 mRNA binding protein 1 pseudogene 3 [Source:HGNC Symbol;Acc:HGNC:44630]
SmkInit	CDK19	6	Set1	CDK19	1		1.51e-28	6	cyclin dependent kinase 19 [Source:HGNC Symbol;Acc:HGNC:19338]
SmkInit	CTTNBP2	7	Set1	CTTNBP2	1		7.29e-09	7	cortactin binding protein 2 [Source:HGNC Symbol;Acc:HGNC:15679]
SmkInit	ZNF34	8	Set1	ZNF34	0.87		8.97e-07	8	zinc finger protein 34 [Source:HGNC Symbol;Acc:HGNC:13098]
SmkInit			Set1	RPL8	0.12		6.93e-06	8	ribosomal protein L8 [Source:HGNC Symbol;Acc:HGNC:10368]
SmkInit	AS3MT	10	Set1	AS3MT	1		2.74e-20	10	arsenite methyltransferase [Source:HGNC Symbol;Acc:HGNC:17452]
SmkInit	RIN1	11	Set1	RIN1	1		3.34e-10	11	Ras and Rab interactor 1 [Source:HGNC Symbol;Acc:HGNC:18749]
SmkInit	SUOX	12	Set1	SUOX	1		8.58e-08	12	sulfite oxidase [Source:HGNC Symbol;Acc:HGNC:11460]
SmkInit	MAP2K5	15	Set1	MAP2K5	0.99		1.4e-09	15	mitogen-activated protein kinase kinase 5 [Source:HGNC Symbol;Acc:HGNC:6845]
SmkInit	RHOT2	16	Set1	METTL26	0.23		3.91e-14	16	methyltransferase like 26 [Source:HGNC Symbol;Acc:HGNC:14141]
SmkInit			Set1	RHOT2	0.77		1.13e-14	16	ras homolog family member T2 [Source:HGNC Symbol;Acc:HGNC:21169]
SmkInit			Set2	WFIKKN1	1		3.08e-12	16	WAP, follistatin/kazal, immunoglobulin, kunitz and netrin domain containing 1 [Source:HGNC Symbol;Acc:HGNC:30912]
SmkInit			Set3	MEIOB	1		0.317	16	meiosis specific with OB-fold [Source:HGNC Symbol;Acc:HGNC:28569]
SmkInit	KANSL1	17	Set1	KANSL1	0.9		1.6e-10	17	KAT8 regulatory NSL complex subunit 1 [Source:HGNC Symbol;Acc:HGNC:24565]
SmkInit	LCA5L	21	Set1	LCA5L	1		2.79e-07	21	lebercilin LCA5 like [Source:HGNC Symbol;Acc:HGNC:1255]
SmkInit	RABGAP1L	1	Set1	RABGAP1L	1	Pancreas	2.99e-11	1	RAB GTPase activating protein 1 like [Source:HGNC Symbol;Acc:HGNC:24663]
SmkInit	LINC01806	2	Set1	LINC01806	1		9.22e-13	2	long intergenic non-protein coding RNA 1806 [Source:HGNC Symbol;Acc:HGNC:52599]
SmkInit	AMT	3	Set1	AMT	0.99		5.07e-13	3	aminomethyltransferase [Source:HGNC Symbol;Acc:HGNC:473]
SmkInit			Set2	TREX1	1		0.837	3	three prime repair exonuclease 1 [Source:HGNC Symbol;Acc:HGNC:12269]
SmkInit			Set3	MRPS18AP1	1		4.81e-07	3	mitochondrial ribosomal protein S18A pseudogene 1 [Source:HGNC Symbol;Acc:HGNC:29740]
SmkInit	SLC2A9	4	Set1	SLC2A9	1		2.49e-06	4	solute carrier family 2 member 9 [Source:HGNC Symbol;Acc:HGNC:13446]
SmkInit	ZNF602P	6	Set1	ZNF602P	0.98		9.39e-14	6	zinc finger protein 602, pseudogene [Source:HGNC Symbol;Acc:HGNC:23313]
SmkInit			Set2	GUSBP2	1		0.931	6	GUSB pseudogene 2 [Source:HGNC Symbol;Acc:HGNC:18792]
SmkInit			Set3	OR2B8P	1		5.9e-07	6	olfactory receptor family 2 subfamily B member 8 pseudogene [Source:HGNC Symbol;Acc:HGNC:13968]
SmkInit	TMEM225B	7	Set1	TMEM225B	1		7.53e-13	7	transmembrane protein 225B [Source:HGNC Symbol;Acc:HGNC:53075]
SmkInit	GULOP	8	Set1	GULOP	1		4.44e-16	8	gulonolactone (L-) oxidase, pseudogene [Source:HGNC Symbol;Acc:HGNC:4695]
SmkInit	PRPS1P2	9	Set1	PRPS1P2	1		4.12e-07	9	phosphoribosyl pyrophosphate synthetase 1 pseudogene 2 [Source:HGNC Symbol;Acc:HGNC:9464]
SmkInit	TRIM8	10	Set1	TRIM8	1		6.66e-16	10	tripartite motif containing 8 [Source:HGNC Symbol;Acc:HGNC:15579]
SmkInit	CCDC88B	11	Set1	CCDC88B	1		3.1e-10	11	coiled-coil domain containing 88B [Source:HGNC Symbol;Acc:HGNC:26757]
SmkInit	C12orf43	12	Set1	C12orf43	0.99		3.77e-07	12	chromosome 12 open reading frame 43 [Source:HGNC Symbol;Acc:HGNC:25719]
SmkInit	GGACT	13	Set1	GGACT	1		1.56e-13	13	gamma-glutamylamine cyclotransferase [Source:HGNC Symbol;Acc:HGNC:25100]
SmkInit	CEP170B	14	Set1	CEP170B	1		1.31e-08	14	centrosomal protein 170B [Source:HGNC Symbol;Acc:HGNC:20362]
SmkInit	FES	15	Set1	FES	1		5.85e-07	15	FES proto-oncogene, tyrosine kinase [Source:HGNC Symbol;Acc:HGNC:3657]
SmkInit	SLC5A11	16	Set1	SLC5A11	0.96		5.35e-11	16	solute carrier family 5 member 11 [Source:HGNC Symbol;Acc:HGNC:23091]
SmkInit	SRR	17	Set1	SRR	1		2.41e-08	17	serine racemase [Source:HGNC Symbol;Acc:HGNC:14398]
SmkInit	ARFRP1	20	Set1	ARFRP1	1		4.44e-09	20	ADP ribosylation factor related protein 1 [Source:HGNC Symbol;Acc:HGNC:662]
SmkInit	BRWD1	21	Set1	BRWD1	1		5.87e-13	21	bromodomain and WD repeat domain containing 1 [Source:HGNC Symbol;Acc:HGNC:12760]
SmkInit	GCAT	22	Set1	GCAT	1		4.65e-11	22	glycine C-acetyltransferase [Source:HGNC Symbol;Acc:HGNC:4188]
SmkInit	HPCAL4	1	Set1	HPCAL4	1	Pituitary	2.43e-08	1	hippocalcin like 4 [Source:HGNC Symbol;Acc:HGNC:18212]
SmkInit	LINC01806	2	Set1	LINC01806	1		6.73e-10	2	long intergenic non-protein coding RNA 1806 [Source:HGNC Symbol;Acc:HGNC:52599]
SmkInit	AMT	3	Set1	AMT	0.99		4.03e-09	3	aminomethyltransferase [Source:HGNC Symbol;Acc:HGNC:473]
SmkInit	OR2B8P	6	Set1	HMGN4	0.31		1.62e-09	6	high mobility group nucleosomal binding domain 4 [Source:HGNC Symbol;Acc:HGNC:4989]
SmkInit			Set1	OR2B8P	0.67		7.47e-10	6	olfactory receptor family 2 subfamily B member 8 pseudogene [Source:HGNC Symbol;Acc:HGNC:13968]
SmkInit	TMEM225B	7	Set1	TMEM225B	1		4.07e-10	7	transmembrane protein 225B [Source:HGNC Symbol;Acc:HGNC:53075]
SmkInit	NBN	8	Set1	NBN	1		4.48e-11	8	nibrin [Source:HGNC Symbol;Acc:HGNC:7652]
SmkInit	CARM1P1	9	Set1	CARM1P1	1		3.41e-09	9	coactivator associated arginine methyltransferase 1 pseudogene 1 [Source:HGNC Symbol;Acc:HGNC:23392]
SmkInit	PSD	10	Set1	PSD	0.72		4.89e-21	10	pleckstrin and Sec7 domain containing [Source:HGNC Symbol;Acc:HGNC:9507]
SmkInit			Set1	AS3MT	0.28		1.25e-20	10	arsenite methyltransferase [Source:HGNC Symbol;Acc:HGNC:17452]
SmkInit			Set2	HPS6	0.09		0.932	10	HPS6 biogenesis of lysosomal organelles complex 2 subunit 3 [Source:HGNC Symbol;Acc:HGNC:18817]
SmkInit			Set2	BORCS7	0.37		5.31e-14	10	BLOC-1 related complex subunit 7 [Source:HGNC Symbol;Acc:HGNC:23516]
SmkInit			Set2	WBP1L	0.2		4.93e-08	10	WW domain binding protein 1 like [Source:HGNC Symbol;Acc:HGNC:23510]
SmkInit			Set2	AS3MT	0.32		1.25e-20	10	arsenite methyltransferase [Source:HGNC Symbol;Acc:HGNC:17452]
SmkInit			Set3	AS3MT	0.31		1.25e-20	10	arsenite methyltransferase [Source:HGNC Symbol;Acc:HGNC:17452]
SmkInit			Set3	PDCD11	0.35		0.892	10	programmed cell death 11 [Source:HGNC Symbol;Acc:HGNC:13408]
SmkInit			Set3	CFAP43	0.35		0.56	10	cilia and flagella associated protein 43 [Source:HGNC Symbol;Acc:HGNC:26684]
SmkInit	PPP1R14B	11	Set1	PPP1R14B	0.97		4.57e-10	11	protein phosphatase 1 regulatory inhibitor subunit 14B [Source:HGNC Symbol;Acc:HGNC:9057]
SmkInit			Set2	FKBP2	0.25		0.371	11	FKBP prolyl isomerase 2 [Source:HGNC Symbol;Acc:HGNC:3718]
SmkInit			Set2	CCDC88B	0.74		1.97e-08	11	coiled-coil domain containing 88B [Source:HGNC Symbol;Acc:HGNC:26757]
SmkInit	NAA25	12	Set1	NAA25	0.81		1.95e-12	12	N-alpha-acetyltransferase 25, NatB auxiliary subunit [Source:HGNC Symbol;Acc:HGNC:25783]
SmkInit			Set1	ADAM1A	0.1		1.67e-11	12	ADAM metallopeptidase domain 1A (pseudogene) [Source:HGNC Symbol;Acc:HGNC:187]
SmkInit			Set2	PLBD2	1		0.841	12	phospholipase B domain containing 2 [Source:HGNC Symbol;Acc:HGNC:27283]
SmkInit			Set3	FAM216A	1		0.0268	12	family with sequence similarity 216 member A [Source:HGNC Symbol;Acc:HGNC:30180]
SmkInit	IQCH	15	Set1	IQCH	0.98		1.27e-09	15	IQ motif containing H [Source:HGNC Symbol;Acc:HGNC:25721]
SmkInit	WDR90	16	Set1	WDR90	1		4.37e-12	16	WD repeat domain 90 [Source:HGNC Symbol;Acc:HGNC:26960]
SmkInit			Set2	WFIKKN1	0.93		1.61e-08	16	WAP, follistatin/kazal, immunoglobulin, kunitz and netrin domain containing 1 [Source:HGNC Symbol;Acc:HGNC:30912]
SmkInit	KANSL1	17	Set1	KANSL1	1		8.66e-15	17	KAT8 regulatory NSL complex subunit 1 [Source:HGNC Symbol;Acc:HGNC:24565]
SmkInit			Set2	MAPK8IP1P1	0.99		8.49e-10	17	mitogen-activated protein kinase 8 interacting protein 1 pseudogene 1 [Source:HGNC Symbol;Acc:HGNC:6885]
SmkInit	PRKD2	19	Set1	PRKD2	1		2.15e-07	19	protein kinase D2 [Source:HGNC Symbol;Acc:HGNC:17293]
SmkInit	LCA5L	21	Set1	LCA5L	1		1.65e-07	21	lebercilin LCA5 like [Source:HGNC Symbol;Acc:HGNC:1255]
SmkInit	MED8	1	Set1	MED8	1	Prostate	5.61e-07	1	mediator complex subunit 8 [Source:HGNC Symbol;Acc:HGNC:19971]
SmkInit	ZC3H8	2	Set1	ZC3H8	1		1.92e-08	2	zinc finger CCCH-type containing 8 [Source:HGNC Symbol;Acc:HGNC:30941]
SmkInit	NEK4	3	Set1	NEK4	1		7.57e-11	3	NIMA related kinase 4 [Source:HGNC Symbol;Acc:HGNC:11399]
SmkInit	OR2B8P	6	Set1	OR2B8P	0.58		2.82e-10	6	olfactory receptor family 2 subfamily B member 8 pseudogene [Source:HGNC Symbol;Acc:HGNC:13968]
SmkInit			Set1	ZSCAN23	0.42		3.9e-10	6	zinc finger and SCAN domain containing 23 [Source:HGNC Symbol;Acc:HGNC:21193]
SmkInit	LRGUK	7	Set1	LRGUK	1		1.64e-08	7	leucine rich repeats and guanylate kinase domain containing [Source:HGNC Symbol;Acc:HGNC:21964]
SmkInit	PTPRD-AS1	9	Set1	PTPRD-AS1	1		2.39e-07	9	PTPRD antisense RNA 1 [Source:HGNC Symbol;Acc:HGNC:49753]
SmkInit	NEURL1	10	Set1	NEURL1	0.91		2.47e-21	10	neuralized E3 ubiquitin protein ligase 1 [Source:HGNC Symbol;Acc:HGNC:7761]
SmkInit	KCNK7	11	Set1	KCNK7	0.91		2.31e-09	11	potassium two pore domain channel subfamily K member 7 [Source:HGNC Symbol;Acc:HGNC:6282]
SmkInit	RPS26	12	Set1	RPS26	1		3.2e-12	12	ribosomal protein S26 [Source:HGNC Symbol;Acc:HGNC:10414]
SmkInit			Set2	SUOX	1		5.7e-09	12	sulfite oxidase [Source:HGNC Symbol;Acc:HGNC:11460]
SmkInit	WDR90	16	Set1	WDR90	0.99		1.49e-14	16	WD repeat domain 90 [Source:HGNC Symbol;Acc:HGNC:26960]
SmkInit			Set2	WFIKKN1	1		1.11e-12	16	WAP, follistatin/kazal, immunoglobulin, kunitz and netrin domain containing 1 [Source:HGNC Symbol;Acc:HGNC:30912]
SmkInit	KANSL1	17	Set1	KANSL1	0.67		1.12e-08	17	KAT8 regulatory NSL complex subunit 1 [Source:HGNC Symbol;Acc:HGNC:24565]
SmkInit			Set1	NSFP1	0.13		6.09e-08	17	N-ethylmaleimide-sensitive factor pseudogene 1 [Source:HGNC Symbol;Acc:HGNC:31405]
SmkInit			Set1	TBKBP1	0.15		5.05e-08	17	TBK1 binding protein 1 [Source:HGNC Symbol;Acc:HGNC:30140]
SmkInit	ZFP30	19	Set1	ZFP30	1		1.7e-06	19	ZFP30 zinc finger protein [Source:HGNC Symbol;Acc:HGNC:29555]
SmkInit	MAP1LC3A	20	Set1	MAP1LC3A	1		2.22e-08	20	microtubule associated protein 1 light chain 3 alpha [Source:HGNC Symbol;Acc:HGNC:6838]
SmkInit	HYI	1	Set1	HYI	1	Skin_Not_Sun_Exposed_Suprapubic	2.22e-16	1	hydroxypyruvate isomerase (putative) [Source:HGNC Symbol;Acc:HGNC:26948]
SmkInit			Set2	CCDC24	0.99		0.808	1	coiled-coil domain containing 24 [Source:HGNC Symbol;Acc:HGNC:28688]
SmkInit			Set3	BTBD19	1		0.436	1	BTB domain containing 19 [Source:HGNC Symbol;Acc:HGNC:27145]
SmkInit	UBE2E3	2	Set1	UBE2E3	1		5.11e-15	2	ubiquitin conjugating enzyme E2 E3 [Source:HGNC Symbol;Acc:HGNC:12479]
SmkInit	KLHDC8B	3	Set1	KLHDC8B	0.98		7.73e-14	3	kelch domain containing 8B [Source:HGNC Symbol;Acc:HGNC:28557]
SmkInit			Set2	SPINK8	0.11		0.344	3	serine peptidase inhibitor Kazal type 8 (putative) [Source:HGNC Symbol;Acc:HGNC:33160]
SmkInit			Set2	NAA80	0.89		4.69e-12	3	N-alpha-acetyltransferase 80, NatH catalytic subunit [Source:HGNC Symbol;Acc:HGNC:30252]
SmkInit	ATP5ME	4	Set1	ATP5ME	1		6.56e-07	4	ATP synthase membrane subunit e [Source:HGNC Symbol;Acc:HGNC:846]
SmkInit	ERCC8	5	Set1	ERCC8	1		1.08e-08	5	ERCC excision repair 8, CSA ubiquitin ligase complex subunit [Source:HGNC Symbol;Acc:HGNC:3439]
SmkInit	ZSCAN31	6	Set1	ZSCAN31	1		1.03e-13	6	zinc finger and SCAN domain containing 31 [Source:HGNC Symbol;Acc:HGNC:14097]
SmkInit			Set2	BTN2A3P	0.18		4.38e-10	6	butyrophilin subfamily 2 member A3, pseudogene [Source:HGNC Symbol;Acc:HGNC:13229]
SmkInit			Set2	ZNF603P	0.43		4.39e-11	6	zinc finger protein 603, pseudogene [Source:HGNC Symbol;Acc:HGNC:23322]
SmkInit			Set2	OR2B8P	0.08		7.7e-11	6	olfactory receptor family 2 subfamily B member 8 pseudogene [Source:HGNC Symbol;Acc:HGNC:13968]
SmkInit			Set2	TRIM27	0.3		8.98e-10	6	tripartite motif containing 27 [Source:HGNC Symbol;Acc:HGNC:9975]
SmkInit			Set3	ZNF204P	0.97		0.212	6	zinc finger protein 204, pseudogene [Source:HGNC Symbol;Acc:HGNC:12995]
SmkInit	BAIAP2L1	7	Set1	BAIAP2L1	1		2.88e-13	7	BAR/IMD domain containing adaptor protein 2 like 1 [Source:HGNC Symbol;Acc:HGNC:21649]
SmkInit	ZNF34	8	Set1	ZNF34	0.98		1.18e-06	8	zinc finger protein 34 [Source:HGNC Symbol;Acc:HGNC:13098]
SmkInit	GAPVD1	9	Set1	GAPVD1	0.95		4.74e-10	9	GTPase activating protein and VPS9 domains 1 [Source:HGNC Symbol;Acc:HGNC:23375]
SmkInit	BORCS7	10	Set1	BORCS7	0.97		2.93e-18	10	BLOC-1 related complex subunit 7 [Source:HGNC Symbol;Acc:HGNC:23516]
SmkInit			Set2	BTRC	1		2.22e-16	10	beta-transducin repeat containing E3 ubiquitin protein ligase [Source:HGNC Symbol;Acc:HGNC:1144]
SmkInit	CCDC88B	11	Set1	CCDC88B	1		1.23e-11	11	coiled-coil domain containing 88B [Source:HGNC Symbol;Acc:HGNC:26757]
SmkInit	RPS26	12	Set1	RPS26	0.99		4.28e-11	12	ribosomal protein S26 [Source:HGNC Symbol;Acc:HGNC:10414]
SmkInit	LINC01068	13	Set1	LINC01068	1		5.4e-07	13	long intergenic non-protein coding RNA 1068 [Source:HGNC Symbol;Acc:HGNC:49106]
SmkInit	LINC02289	14	Set1	LINC02289	1		5.97e-09	14	long intergenic non-protein coding RNA 2289 [Source:HGNC Symbol;Acc:HGNC:53205]
SmkInit	HDGFL3	15	Set1	HDGFL3	1		3.17e-12	15	HDGF like 3 [Source:HGNC Symbol;Acc:HGNC:24937]
SmkInit	SLC5A11	16	Set1	SLC5A11	1		4.44e-13	16	solute carrier family 5 member 11 [Source:HGNC Symbol;Acc:HGNC:23091]
SmkInit	KANSL1	17	Set1	KANSL1	0.61		2.01e-11	17	KAT8 regulatory NSL complex subunit 1 [Source:HGNC Symbol;Acc:HGNC:24565]
SmkInit			Set1	ARL17B	0.18		7.05e-11	17	ADP ribosylation factor like GTPase 17B [Source:HGNC Symbol;Acc:HGNC:32387]
SmkInit			Set1	ARL17A	0.1		1.26e-10	17	ADP ribosylation factor like GTPase 17A [Source:HGNC Symbol;Acc:HGNC:24096]
SmkInit			Set1	LRRC37A2	0.12		1.08e-10	17	leucine rich repeat containing 37 member A2 [Source:HGNC Symbol;Acc:HGNC:32404]
SmkInit			Set2	RPRML	1		0.82	17	reprimo like [Source:HGNC Symbol;Acc:HGNC:32422]
SmkInit			Set3	GOSR2	1		0.0298	17	golgi SNAP receptor complex member 2 [Source:HGNC Symbol;Acc:HGNC:4431]
SmkInit	CTDP1	18	Set1	CTDP1	1		2.17e-08	18	CTD phosphatase subunit 1 [Source:HGNC Symbol;Acc:HGNC:2498]
SmkInit	FKRP	19	Set1	FKRP	1		8.28e-07	19	fukutin related protein [Source:HGNC Symbol;Acc:HGNC:17997]
SmkInit	ITCH	20	Set1	ITCH	0.84		1.52e-07	20	itchy E3 ubiquitin protein ligase [Source:HGNC Symbol;Acc:HGNC:13890]
SmkInit			Set1	GGT7	0.1		1.32e-06	20	gamma-glutamyltransferase 7 [Source:HGNC Symbol;Acc:HGNC:4259]
SmkInit	PSMG1	21	Set1	PSMG1	1		5.25e-09	21	proteasome assembly chaperone 1 [Source:HGNC Symbol;Acc:HGNC:3043]
SmkInit	PICK1	22	Set1	PICK1	0.99		3.23e-07	22	protein interacting with PRKCA 1 [Source:HGNC Symbol;Acc:HGNC:9394]
SmkInit	RERE	1	Set1	RERE	1	Skin_Sun_Exposed_Lower_leg	4.62e-12	1	arginine-glutamic acid dipeptide repeats [Source:HGNC Symbol;Acc:HGNC:9965]
SmkInit	NBEAL1	2	Set1	NBEAL1	0.99		9e-11	2	neurobeachin like 1 [Source:HGNC Symbol;Acc:HGNC:20681]
SmkInit	CCDC71	3	Set1	CCDC71	0.92		4.95e-11	3	coiled-coil domain containing 71 [Source:HGNC Symbol;Acc:HGNC:25760]
SmkInit			Set2	WDR6	0.94		0.721	3	WD repeat domain 6 [Source:HGNC Symbol;Acc:HGNC:12758]
SmkInit			Set3	NAA80	1		8.76e-06	3	N-alpha-acetyltransferase 80, NatH catalytic subunit [Source:HGNC Symbol;Acc:HGNC:30252]
SmkInit	NOA1	4	Set1	NOA1	0.96		6.42e-07	4	nitric oxide associated 1 [Source:HGNC Symbol;Acc:HGNC:28473]
SmkInit	RANBP17	5	Set1	RANBP17	1		4.88e-09	5	RAN binding protein 17 [Source:HGNC Symbol;Acc:HGNC:14428]
SmkInit	TRIM27	6	Set1	ZSCAN26	0.47		1.44e-14	6	zinc finger and SCAN domain containing 26 [Source:HGNC Symbol;Acc:HGNC:12978]
SmkInit			Set1	TRIM27	0.51		1.33e-14	6	tripartite motif containing 27 [Source:HGNC Symbol;Acc:HGNC:9975]
SmkInit			Set2	ZKSCAN3	0.27		4.69e-13	6	zinc finger with KRAB and SCAN domains 3 [Source:HGNC Symbol;Acc:HGNC:13853]
SmkInit			Set2	ZSCAN26	0.73		1.44e-14	6	zinc finger and SCAN domain containing 26 [Source:HGNC Symbol;Acc:HGNC:12978]
SmkInit			Set3	ZNF391	0.38		0.547	6	zinc finger protein 391 [Source:HGNC Symbol;Acc:HGNC:18779]
SmkInit			Set3	ZKSCAN3	0.59		4.69e-13	6	zinc finger with KRAB and SCAN domains 3 [Source:HGNC Symbol;Acc:HGNC:13853]
SmkInit	CTTNBP2	7	Set1	CTTNBP2	1		1.5e-21	7	cortactin binding protein 2 [Source:HGNC Symbol;Acc:HGNC:15679]
SmkInit	GULOP	8	Set1	GULOP	1		6.26e-13	8	gulonolactone (L-) oxidase, pseudogene [Source:HGNC Symbol;Acc:HGNC:4695]
SmkInit	BORCS7	10	Set1	BORCS7	1		5.32e-23	10	BLOC-1 related complex subunit 7 [Source:HGNC Symbol;Acc:HGNC:23516]
SmkInit			Set2	CALHM2	1		0.994	10	calcium homeostasis modulator family member 2 [Source:HGNC Symbol;Acc:HGNC:23493]
SmkInit	CCDC88B	11	Set1	CCDC88B	1		5.36e-11	11	coiled-coil domain containing 88B [Source:HGNC Symbol;Acc:HGNC:26757]
SmkInit	SUOX	12	Set1	SUOX	1		1.81e-10	12	sulfite oxidase [Source:HGNC Symbol;Acc:HGNC:11460]
SmkInit	LINC01068	13	Set1	LINC01068	1		4.28e-09	13	long intergenic non-protein coding RNA 1068 [Source:HGNC Symbol;Acc:HGNC:49106]
SmkInit	LINC02289	14	Set1	LINC02289	0.94		5.45e-07	14	long intergenic non-protein coding RNA 2289 [Source:HGNC Symbol;Acc:HGNC:53205]
SmkInit	SKOR1	15	Set1	SKOR1	1		4.55e-14	15	SKI family transcriptional corepressor 1 [Source:HGNC Symbol;Acc:HGNC:21326]
SmkInit	WDR24	16	Set1	WDR24	1		6.44e-15	16	WD repeat domain 24 [Source:HGNC Symbol;Acc:HGNC:20852]
SmkInit			Set2	WDR90	0.99		1.58e-11	16	WD repeat domain 90 [Source:HGNC Symbol;Acc:HGNC:26960]
SmkInit			Set3	WFIKKN1	0.68		4.04e-09	16	WAP, follistatin/kazal, immunoglobulin, kunitz and netrin domain containing 1 [Source:HGNC Symbol;Acc:HGNC:30912]
SmkInit			Set3	NDUFB10	0.24		0.784	16	NADH:ubiquinone oxidoreductase subunit B10 [Source:HGNC Symbol;Acc:HGNC:7696]
SmkInit	KANSL1	17	Set1	KANSL1	0.56		8.2e-18	17	KAT8 regulatory NSL complex subunit 1 [Source:HGNC Symbol;Acc:HGNC:24565]
SmkInit			Set1	LRRC37A2	0.4		1.16e-17	17	leucine rich repeat containing 37 member A2 [Source:HGNC Symbol;Acc:HGNC:32404]
SmkInit			Set2	ARL17A	1		1.28e-16	17	ADP ribosylation factor like GTPase 17A [Source:HGNC Symbol;Acc:HGNC:24096]
SmkInit	NPC1	18	Set1	NPC1	1		8.86e-09	18	NPC intracellular cholesterol transporter 1 [Source:HGNC Symbol;Acc:HGNC:7897]
SmkInit	FKRP	19	Set1	FKRP	1		1.68e-06	19	fukutin related protein [Source:HGNC Symbol;Acc:HGNC:17997]
SmkInit	TSPY26P	20	Set1	TSPY26P	1		1.29e-10	20	testis specific protein Y-linked 26, pseudogene [Source:HGNC Symbol;Acc:HGNC:16256]
SmkInit	SH3BGR	21	Set1	PSMG1	0.31		1.06e-07	21	proteasome assembly chaperone 1 [Source:HGNC Symbol;Acc:HGNC:3043]
SmkInit			Set1	SH3BGR	0.67		4.78e-08	21	SH3 domain binding glutamate rich protein [Source:HGNC Symbol;Acc:HGNC:10822]
SmkInit	TRIOBP	22	Set1	TRIOBP	0.5		1.28e-08	22	TRIO and F-actin binding protein [Source:HGNC Symbol;Acc:HGNC:17009]
SmkInit			Set1	GCAT	0.49		1.29e-08	22	glycine C-acetyltransferase [Source:HGNC Symbol;Acc:HGNC:4188]
SmkInit			Set2	GCAT	0.99		1.29e-08	22	glycine C-acetyltransferase [Source:HGNC Symbol;Acc:HGNC:4188]
SmkInit	RABGAP1L	1	Set1	RABGAP1L	0.98	Small_Intestine_Terminal_Ileum	9.74e-10	1	RAB GTPase activating protein 1 like [Source:HGNC Symbol;Acc:HGNC:24663]
SmkInit	ANKRD36	2	Set1	ANKRD36	0.99		5.83e-10	2	ankyrin repeat domain 36 [Source:HGNC Symbol;Acc:HGNC:24079]
SmkInit	MST1	3	Set1	MST1	1		3.64e-11	3	macrophage stimulating 1 [Source:HGNC Symbol;Acc:HGNC:7380]
SmkInit	ERCC8	5	Set1	ERCC8	1		5.88e-07	5	ERCC excision repair 8, CSA ubiquitin ligase complex subunit [Source:HGNC Symbol;Acc:HGNC:3439]
SmkInit	TOB2P1	6	Set1	TOB2P1	0.96		1.78e-13	6	transducer of ERBB2, 2 pseudogene 1 [Source:HGNC Symbol;Acc:HGNC:13986]
SmkInit	TMEM225B	7	Set1	TMEM225B	1		1.69e-11	7	transmembrane protein 225B [Source:HGNC Symbol;Acc:HGNC:53075]
SmkInit	PRPS1P2	9	Set1	PRPS1P2	1		3.05e-09	9	phosphoribosyl pyrophosphate synthetase 1 pseudogene 2 [Source:HGNC Symbol;Acc:HGNC:9464]
SmkInit	BORCS7	10	Set1	BORCS7	1		3.11e-26	10	BLOC-1 related complex subunit 7 [Source:HGNC Symbol;Acc:HGNC:23516]
SmkInit	PSMC3	11	Set1	PSMC3	1		1.28e-12	11	proteasome 26S subunit, ATPase 3 [Source:HGNC Symbol;Acc:HGNC:9549]
SmkInit	ADAM1A	12	Set1	ADAM1A	1		3.13e-07	12	ADAM metallopeptidase domain 1A (pseudogene) [Source:HGNC Symbol;Acc:HGNC:187]
SmkInit	ARPP19	15	Set1	ARPP19	1		1.36e-06	15	cAMP regulated phosphoprotein 19 [Source:HGNC Symbol;Acc:HGNC:16967]
SmkInit	WFIKKN1	16	Set1	WFIKKN1	1		1e-07	16	WAP, follistatin/kazal, immunoglobulin, kunitz and netrin domain containing 1 [Source:HGNC Symbol;Acc:HGNC:30912]
SmkInit	PGAP3	17	Set1	PGAP3	1		9.58e-10	17	post-GPI attachment to proteins phospholipase 3 [Source:HGNC Symbol;Acc:HGNC:23719]
SmkInit	MAP1LC3A	20	Set1	MAP1LC3A	0.95		2.26e-07	20	microtubule associated protein 1 light chain 3 alpha [Source:HGNC Symbol;Acc:HGNC:6838]
SmkInit	PSMG1	21	Set1	PSMG1	1		2.6e-09	21	proteasome assembly chaperone 1 [Source:HGNC Symbol;Acc:HGNC:3043]
SmkInit	TRIOBP	22	Set1	TRIOBP	1		2.43e-09	22	TRIO and F-actin binding protein [Source:HGNC Symbol;Acc:HGNC:17009]
SmkInit	HAX1	1	Set1	HAX1	1	Spleen	8.15e-10	1	HCLS1 associated protein X-1 [Source:HGNC Symbol;Acc:HGNC:16915]
SmkInit	LINC01806	2	Set1	LINC01806	1		2.67e-12	2	long intergenic non-protein coding RNA 1806 [Source:HGNC Symbol;Acc:HGNC:52599]
SmkInit	HYAL3	3	Set1	HYAL3	0.92		1.25e-12	3	hyaluronidase 3 [Source:HGNC Symbol;Acc:HGNC:5322]
SmkInit			Set2	SEMA3F	0.2		1.61e-11	3	semaphorin 3F [Source:HGNC Symbol;Acc:HGNC:10728]
SmkInit			Set2	TEX264	0.79		0.79	3	testis expressed 264, ER-phagy receptor [Source:HGNC Symbol;Acc:HGNC:30247]
SmkInit			Set3	SEMA3F	1		1.61e-11	3	semaphorin 3F [Source:HGNC Symbol;Acc:HGNC:10728]
SmkInit	ERCC8	5	Set1	ERCC8	1		1.63e-08	5	ERCC excision repair 8, CSA ubiquitin ligase complex subunit [Source:HGNC Symbol;Acc:HGNC:3439]
SmkInit	ZNF603P	6	Set1	ZNF603P	1		1.29e-11	6	zinc finger protein 603, pseudogene [Source:HGNC Symbol;Acc:HGNC:23322]
SmkInit			Set2	ZSCAN26	0.84		3.38e-09	6	zinc finger and SCAN domain containing 26 [Source:HGNC Symbol;Acc:HGNC:12978]
SmkInit			Set2	ZNF311	0.15		3.82e-08	6	zinc finger protein 311 [Source:HGNC Symbol;Acc:HGNC:13847]
SmkInit	ARMC1	8	Set1	ARMC1	1		1.12e-08	8	armadillo repeat containing 1 [Source:HGNC Symbol;Acc:HGNC:17684]
SmkInit	SCAI	9	Set1	SCAI	0.76		1.39e-09	9	suppressor of cancer cell invasion [Source:HGNC Symbol;Acc:HGNC:26709]
SmkInit			Set1	PRPS1P2	0.11		9.96e-09	9	phosphoribosyl pyrophosphate synthetase 1 pseudogene 2 [Source:HGNC Symbol;Acc:HGNC:9464]
SmkInit			Set1	RABEPK	0.12		8.95e-09	9	Rab9 effector protein with kelch motifs [Source:HGNC Symbol;Acc:HGNC:16896]
SmkInit			Set2	RABEPK	0.99		8.95e-09	9	Rab9 effector protein with kelch motifs [Source:HGNC Symbol;Acc:HGNC:16896]
SmkInit	BORCS7	10	Set1	BORCS7	1		4.13e-21	10	BLOC-1 related complex subunit 7 [Source:HGNC Symbol;Acc:HGNC:23516]
SmkInit	PACS1	11	Set1	PACS1	0.65		4.88e-07	11	phosphofurin acidic cluster sorting protein 1 [Source:HGNC Symbol;Acc:HGNC:30032]
SmkInit			Set1	CTSW	0.26		1.28e-06	11	cathepsin W [Source:HGNC Symbol;Acc:HGNC:2546]
SmkInit	ADAM1A	12	Set1	ADAM1A	0.9		7.37e-09	12	ADAM metallopeptidase domain 1A (pseudogene) [Source:HGNC Symbol;Acc:HGNC:187]
SmkInit			Set1	TMEM116	0.1		6.86e-08	12	transmembrane protein 116 [Source:HGNC Symbol;Acc:HGNC:25084]
SmkInit	MAP2K5	15	Set1	MAP2K5	1		3.4e-09	15	mitogen-activated protein kinase kinase 5 [Source:HGNC Symbol;Acc:HGNC:6845]
SmkInit	METTL26	16	Set1	METTL26	0.93		1.01e-16	16	methyltransferase like 26 [Source:HGNC Symbol;Acc:HGNC:14141]
SmkInit			Set2	WDR90	0.93		3.4e-11	16	WD repeat domain 90 [Source:HGNC Symbol;Acc:HGNC:26960]
SmkInit			Set3	METRN	0.94		0.842	16	meteorin, glial cell differentiation regulator [Source:HGNC Symbol;Acc:HGNC:14151]
SmkInit	KANSL1	17	Set1	KANSL1	1		5.57e-14	17	KAT8 regulatory NSL complex subunit 1 [Source:HGNC Symbol;Acc:HGNC:24565]
SmkInit			Set2	LRRC37A2	0.12		1.4e-10	17	leucine rich repeat containing 37 member A2 [Source:HGNC Symbol;Acc:HGNC:32404]
SmkInit			Set2	MYL4	0.88		0.778	17	myosin light chain 4 [Source:HGNC Symbol;Acc:HGNC:7585]
SmkInit			Set3	DND1P1	1		0.000224	17	DND microRNA-mediated repression inhibitor 1 pseudogene 1 [Source:HGNC Symbol;Acc:HGNC:31444]
SmkInit	KCNG2	18	Set1	KCNG2	1		1.43e-07	18	potassium voltage-gated channel modifier subfamily G member 2 [Source:HGNC Symbol;Acc:HGNC:6249]
SmkInit	MAP1LC3A	20	Set1	MAP1LC3A	0.99		7.69e-07	20	microtubule associated protein 1 light chain 3 alpha [Source:HGNC Symbol;Acc:HGNC:6838]
SmkInit	LCA5L	21	Set1	LCA5L	1		3.44e-09	21	lebercilin LCA5 like [Source:HGNC Symbol;Acc:HGNC:1255]
SmkInit	KIAA1522	1	Set1	KIAA1522	1	Stomach	1.61e-11	1	KIAA1522 [Source:HGNC Symbol;Acc:HGNC:29301]
SmkInit	NLRC4	2	Set1	NLRC4	1		7.81e-11	2	NLR family CARD domain containing 4 [Source:HGNC Symbol;Acc:HGNC:16412]
SmkInit	AMT	3	Set1	AMT	0.79		1.16e-10	3	aminomethyltransferase [Source:HGNC Symbol;Acc:HGNC:473]
SmkInit			Set1	ACTBP13	0.18		5.42e-10	3	ACTB pseudogene 13 [Source:HGNC Symbol;Acc:HGNC:44626]
SmkInit			Set2	UBA7	0.09		4.05e-09	3	ubiquitin like modifier activating enzyme 7 [Source:HGNC Symbol;Acc:HGNC:12471]
SmkInit			Set2	ACTBP13	0.89		5.42e-10	3	ACTB pseudogene 13 [Source:HGNC Symbol;Acc:HGNC:44626]
SmkInit	ELOVL7	5	Set1	ELOVL7	1		2.95e-07	5	ELOVL fatty acid elongase 7 [Source:HGNC Symbol;Acc:HGNC:26292]
SmkInit	ZNF192P1	6	Set1	ZNF192P1	0.96		1.7e-08	6	zinc finger protein 192 pseudogene 1 [Source:HGNC Symbol;Acc:HGNC:18777]
SmkInit	TMEM225B	7	Set1	TMEM225B	0.95		7.35e-08	7	transmembrane protein 225B [Source:HGNC Symbol;Acc:HGNC:53075]
SmkInit	TTPA	8	Set1	TTPA	1		6.43e-07	8	alpha tocopherol transfer protein [Source:HGNC Symbol;Acc:HGNC:12404]
SmkInit	ELAVL2	9	Set1	ELAVL2	1		8.4e-11	9	ELAV like RNA binding protein 2 [Source:HGNC Symbol;Acc:HGNC:3313]
SmkInit	BORCS7	10	Set1	BORCS7	1		1.04e-18	10	BLOC-1 related complex subunit 7 [Source:HGNC Symbol;Acc:HGNC:23516]
SmkInit	ZNF408	11	Set1	ZNF408	1		7e-10	11	zinc finger protein 408 [Source:HGNC Symbol;Acc:HGNC:20041]
SmkInit	RPS26	12	Set1	RPS26	0.98		1.67e-08	12	ribosomal protein S26 [Source:HGNC Symbol;Acc:HGNC:10414]
SmkInit	GGACT	13	Set1	GGACT	1		3.73e-10	13	gamma-glutamylamine cyclotransferase [Source:HGNC Symbol;Acc:HGNC:25100]
SmkInit	RAMAC	15	Set1	RAMAC	1		1.42e-07	15	RNA guanine-7 methyltransferase activating subunit [Source:HGNC Symbol;Acc:HGNC:31022]
SmkInit	WDR90	16	Set1	WFIKKN1	0.11		6.79e-09	16	WAP, follistatin/kazal, immunoglobulin, kunitz and netrin domain containing 1 [Source:HGNC Symbol;Acc:HGNC:30912]
SmkInit			Set1	WDR90	0.61		1.17e-09	16	WD repeat domain 90 [Source:HGNC Symbol;Acc:HGNC:26960]
SmkInit			Set1	RHBDL1	0.29		2.53e-09	16	rhomboid like 1 [Source:HGNC Symbol;Acc:HGNC:10007]
SmkInit			Set2	WFIKKN1	0.44		6.79e-09	16	WAP, follistatin/kazal, immunoglobulin, kunitz and netrin domain containing 1 [Source:HGNC Symbol;Acc:HGNC:30912]
SmkInit			Set2	RHBDL1	0.4		2.53e-09	16	rhomboid like 1 [Source:HGNC Symbol;Acc:HGNC:10007]
SmkInit			Set2	PRSS30P	0.16		0.851	16	serine protease 30, pseudogene [Source:HGNC Symbol;Acc:HGNC:28753]
SmkInit			Set3	RHBDL1	0.73		2.53e-09	16	rhomboid like 1 [Source:HGNC Symbol;Acc:HGNC:10007]
SmkInit			Set3	PRSS30P	0.26		0.851	16	serine protease 30, pseudogene [Source:HGNC Symbol;Acc:HGNC:28753]
SmkInit	KCNAB3	17	Set1	KCNAB3	1		4.69e-14	17	potassium voltage-gated channel subfamily A regulatory beta subunit 3 [Source:HGNC Symbol;Acc:HGNC:6230]
SmkInit	PSMG1	21	Set1	PSMG1	1		5.99e-10	21	proteasome assembly chaperone 1 [Source:HGNC Symbol;Acc:HGNC:3043]
SmkInit	LINC01360	1	Set1	LINC01360	1	Testis	3.29e-28	1	long intergenic non-protein coding RNA 1360 [Source:HGNC Symbol;Acc:HGNC:50593]
SmkInit	MAP3K20	2	Set1	MAP3K20	1		1.17e-11	2	mitogen-activated protein kinase kinase kinase 20 [Source:HGNC Symbol;Acc:HGNC:17797]
SmkInit	HYAL3	3	Set1	HYAL3	0.99		3.86e-11	3	hyaluronidase 3 [Source:HGNC Symbol;Acc:HGNC:5322]
SmkInit			Set2	DOCK3	1		0.991	3	dedicator of cytokinesis 3 [Source:HGNC Symbol;Acc:HGNC:2989]
SmkInit			Set3	WDR6	1		0.00372	3	WD repeat domain 6 [Source:HGNC Symbol;Acc:HGNC:12758]
SmkInit	REST	4	Set1	REST	1		9.08e-08	4	RE1 silencing transcription factor [Source:HGNC Symbol;Acc:HGNC:9966]
SmkInit	LINC02060	5	Set1	LINC02060	1		2.38e-14	5	long intergenic non-protein coding RNA 2060 [Source:HGNC Symbol;Acc:HGNC:52904]
SmkInit	OR2B7P	6	Set1	OR2B8P	0.38		7.08e-11	6	olfactory receptor family 2 subfamily B member 8 pseudogene [Source:HGNC Symbol;Acc:HGNC:13968]
SmkInit			Set1	OR2B7P	0.52		5.15e-11	6	olfactory receptor family 2 subfamily B member 7 pseudogene [Source:HGNC Symbol;Acc:HGNC:13967]
SmkInit			Set2	ZNF311	1		0.907	6	zinc finger protein 311 [Source:HGNC Symbol;Acc:HGNC:13847]
SmkInit			Set3	MICD	1		0.0256	6	MHC class I polypeptide-related sequence D (pseudogene) [Source:HGNC Symbol;Acc:HGNC:7093]
SmkInit	ATP5MF	7	Set1	ATP5MF	1		8.66e-15	7	ATP synthase membrane subunit f [Source:HGNC Symbol;Acc:HGNC:848]
SmkInit	MSRA	8	Set1	MSRA	1		1e-09	8	methionine sulfoxide reductase A [Source:HGNC Symbol;Acc:HGNC:7377]
SmkInit	BEND7	10	Set1	BEND7	1		6.22e-09	10	BEN domain containing 7 [Source:HGNC Symbol;Acc:HGNC:23514]
SmkInit	LRRC37A13P	11	Set1	LRRC37A13P	0.91		2.64e-08	11	leucine rich repeat containing 37 member A13, pseudogene [Source:HGNC Symbol;Acc:HGNC:43817]
SmkInit	ACADS	12	Set1	ACADS	1		6.06e-10	12	acyl-CoA dehydrogenase short chain [Source:HGNC Symbol;Acc:HGNC:90]
SmkInit	SEMA6D	15	Set1	SEMA6D	1		6.16e-10	15	semaphorin 6D [Source:HGNC Symbol;Acc:HGNC:16770]
SmkInit	RHBDL1	16	Set1	RHBDL1	1		6.44e-15	16	rhomboid like 1 [Source:HGNC Symbol;Acc:HGNC:10007]
SmkInit			Set2	WFIKKN1	1		1.53e-11	16	WAP, follistatin/kazal, immunoglobulin, kunitz and netrin domain containing 1 [Source:HGNC Symbol;Acc:HGNC:30912]
SmkInit	WNT3	17	Set1	NSFP1	0.05		1.69e-08	17	N-ethylmaleimide-sensitive factor pseudogene 1 [Source:HGNC Symbol;Acc:HGNC:31405]
SmkInit			Set1	WNT3	0.9		9.38e-10	17	Wnt family member 3 [Source:HGNC Symbol;Acc:HGNC:12782]
SmkInit	NOL4L-DT	20	Set1	NOL4L-DT	1		1.05e-10	20	NOL4L divergent transcript [Source:HGNC Symbol;Acc:HGNC:44310]
SmkInit	PCBP2P1	21	Set1	PCBP2P1	1		5.48e-12	21	poly(rC) binding protein 2 pseudogene 1 [Source:HGNC Symbol;Acc:HGNC:8649]
SmkInit	MEI1	22	Set1	MEI1	1		1.47e-08	22	meiotic double-stranded break formation protein 1 [Source:HGNC Symbol;Acc:HGNC:28613]
SmkInit	MED8	1	Set1	MED8	1	Thyroid	5e-21	1	mediator complex subunit 8 [Source:HGNC Symbol;Acc:HGNC:19971]
SmkInit	FAM117B	2	Set1	FAM117B	0.58		1.61e-10	2	family with sequence similarity 117 member B [Source:HGNC Symbol;Acc:HGNC:14440]
SmkInit			Set1	CARF	0.42		2.26e-10	2	calcium responsive transcription factor [Source:HGNC Symbol;Acc:HGNC:14435]
SmkInit	NAA80	3	Set1	NAA80	1		7.55e-15	3	N-alpha-acetyltransferase 80, NatH catalytic subunit [Source:HGNC Symbol;Acc:HGNC:30252]
SmkInit			Set2	TMEM89	1		0.491	3	transmembrane protein 89 [Source:HGNC Symbol;Acc:HGNC:32372]
SmkInit	ZSWIM6	5	Set1	ZSWIM6	1		4.18e-09	5	zinc finger SWIM-type containing 6 [Source:HGNC Symbol;Acc:HGNC:29316]
SmkInit	ZSCAN26	6	Set1	ZNF165	0.27		3e-12	6	zinc finger protein 165 [Source:HGNC Symbol;Acc:HGNC:12953]
SmkInit			Set1	ZSCAN26	0.66		1.23e-12	6	zinc finger and SCAN domain containing 26 [Source:HGNC Symbol;Acc:HGNC:12978]
SmkInit			Set2	ZNF165	0.16		3e-12	6	zinc finger protein 165 [Source:HGNC Symbol;Acc:HGNC:12953]
SmkInit			Set2	LINC01556	0.84		1.38e-11	6	long intergenic non-protein coding RNA 1556 [Source:HGNC Symbol;Acc:HGNC:21195]
SmkInit			Set3	ZNF391	0.23		0.0644	6	zinc finger protein 391 [Source:HGNC Symbol;Acc:HGNC:18779]
SmkInit			Set3	ZNF165	0.75		3e-12	6	zinc finger protein 165 [Source:HGNC Symbol;Acc:HGNC:12953]
SmkInit	IMMP2L	7	Set1	IMMP2L	1		1.19e-16	7	inner mitochondrial membrane peptidase subunit 2 [Source:HGNC Symbol;Acc:HGNC:14598]
SmkInit	PIP4P2	8	Set1	PIP4P2	1		6.28e-07	8	phosphatidylinositol-4,5-bisphosphate 4-phosphatase 2 [Source:HGNC Symbol;Acc:HGNC:25452]
SmkInit	PRPS1P2	9	Set1	PRPS1P2	1		9.75e-08	9	phosphoribosyl pyrophosphate synthetase 1 pseudogene 2 [Source:HGNC Symbol;Acc:HGNC:9464]
SmkInit	CYP17A1	10	Set1	CYP17A1	0.99		2.68e-22	10	cytochrome P450 family 17 subfamily A member 1 [Source:HGNC Symbol;Acc:HGNC:2593]
SmkInit			Set2	AS3MT	0.97		8.46e-14	10	arsenite methyltransferase [Source:HGNC Symbol;Acc:HGNC:17452]
SmkInit			Set3	CALHM2	1		0.806	10	calcium homeostasis modulator family member 2 [Source:HGNC Symbol;Acc:HGNC:23493]
SmkInit	PPP1R14B	11	Set1	PPP1R14B	0.94		1.45e-11	11	protein phosphatase 1 regulatory inhibitor subunit 14B [Source:HGNC Symbol;Acc:HGNC:9057]
SmkInit			Set2	TRMT112	0.83		0.893	11	tRNA methyltransferase subunit 11-2 [Source:HGNC Symbol;Acc:HGNC:26940]
SmkInit			Set2	CTSW	0.16		2.49e-10	11	cathepsin W [Source:HGNC Symbol;Acc:HGNC:2546]
SmkInit			Set3	CTSW	1		2.49e-10	11	cathepsin W [Source:HGNC Symbol;Acc:HGNC:2546]
SmkInit	ALDH2	12	Set1	ALDH2	0.94		4.35e-09	12	aldehyde dehydrogenase 2 family member [Source:HGNC Symbol;Acc:HGNC:404]
SmkInit	LINC01068	13	Set1	LINC01068	1		1.39e-08	13	long intergenic non-protein coding RNA 1068 [Source:HGNC Symbol;Acc:HGNC:49106]
SmkInit	METTL3	14	Set1	METTL3	1		1.49e-07	14	methyltransferase like 3 [Source:HGNC Symbol;Acc:HGNC:17563]
SmkInit	SKOR1	15	Set1	SKOR1	0.98		3.49e-11	15	SKI family transcriptional corepressor 1 [Source:HGNC Symbol;Acc:HGNC:21326]
SmkInit	FBXL16	16	Set1	WDR24	0.1		4e-15	16	WD repeat domain 24 [Source:HGNC Symbol;Acc:HGNC:20852]
SmkInit			Set1	FBXL16	0.88		4.44e-16	16	F-box and leucine rich repeat protein 16 [Source:HGNC Symbol;Acc:HGNC:14150]
SmkInit			Set2	METTL26	1		3.02e-14	16	methyltransferase like 26 [Source:HGNC Symbol;Acc:HGNC:14141]
SmkInit	CBX8	17	Set1	CBX8	1		1.46e-12	17	chromobox 8 [Source:HGNC Symbol;Acc:HGNC:15962]
SmkInit	LINC01929	18	Set1	LINC01929	1		1.22e-06	18	long intergenic non-protein coding RNA 1929 [Source:HGNC Symbol;Acc:HGNC:52751]
SmkInit	ZNF573	19	Set1	ZNF573	0.98		2.08e-07	19	zinc finger protein 573 [Source:HGNC Symbol;Acc:HGNC:26420]
SmkInit	MAP1LC3A	20	Set1	MAP1LC3A	1		5.5e-08	20	microtubule associated protein 1 light chain 3 alpha [Source:HGNC Symbol;Acc:HGNC:6838]
SmkInit	PCBP2P1	21	Set1	PCBP2P1	0.5		2.39e-13	21	poly(rC) binding protein 2 pseudogene 1 [Source:HGNC Symbol;Acc:HGNC:8649]
SmkInit			Set1	HMGN1	0.5		2.4e-13	21	high mobility group nucleosome binding domain 1 [Source:HGNC Symbol;Acc:HGNC:4984]
SmkInit	OGFRP1	22	Set1	OGFRP1	0.98		2.76e-07	22	opioid growth factor receptor pseudogene 1 [Source:HGNC Symbol;Acc:HGNC:50511]
SmkInit	SNAPIN	1	Set1	SNAPIN	1	Uterus	4.42e-10	1	SNAP associated protein [Source:HGNC Symbol;Acc:HGNC:17145]
SmkInit	SERBP1P3	3	Set1	SERBP1P3	0.97		1.23e-07	3	SERPINE1 mRNA binding protein 1 pseudogene 3 [Source:HGNC Symbol;Acc:HGNC:44630]
SmkInit	DDO	6	Set1	DDO	1		1.62e-22	6	D-aspartate oxidase [Source:HGNC Symbol;Acc:HGNC:2727]
SmkInit	TMEM225B	7	Set1	TMEM225B	1		9.39e-13	7	transmembrane protein 225B [Source:HGNC Symbol;Acc:HGNC:53075]
SmkInit	FAM90A25P	8	Set1	FAM90A25P	1		1.11e-08	8	family with sequence similarity 90 member A25, pseudogene [Source:HGNC Symbol;Acc:HGNC:32246]
SmkInit	BORCS7	10	Set1	BORCS7	1		1.99e-22	10	BLOC-1 related complex subunit 7 [Source:HGNC Symbol;Acc:HGNC:23516]
SmkInit	C12orf43	12	Set1	C12orf43	1		6.26e-11	12	chromosome 12 open reading frame 43 [Source:HGNC Symbol;Acc:HGNC:25719]
SmkInit	LCTL	15	Set1	LCTL	0.99		1.59e-07	15	lactase like [Source:HGNC Symbol;Acc:HGNC:15583]
SmkInit	WDR90	16	Set1	WDR90	1		2.22e-16	16	WD repeat domain 90 [Source:HGNC Symbol;Acc:HGNC:26960]
SmkInit			Set2	FLYWCH1	1		0.876	16	FLYWCH-type zinc finger 1 [Source:HGNC Symbol;Acc:HGNC:25404]
SmkInit			Set3	CIAO3	1		0.000874	16	cytosolic iron-sulfur assembly component 3 [Source:HGNC Symbol;Acc:HGNC:14179]
SmkInit	SRR	17	Set1	SRR	1		1.82e-10	17	serine racemase [Source:HGNC Symbol;Acc:HGNC:14398]
SmkInit	SH3BGR	21	Set1	SH3BGR	1		2.25e-09	21	SH3 domain binding glutamate rich protein [Source:HGNC Symbol;Acc:HGNC:10822]
SmkInit	DNAH7	2	Set1	DNAH7	1	Vagina	2.76e-07	2	dynein axonemal heavy chain 7 [Source:HGNC Symbol;Acc:HGNC:18661]
SmkInit	HYAL3	3	Set1	MST1	0.25		7.66e-09	3	macrophage stimulating 1 [Source:HGNC Symbol;Acc:HGNC:7380]
SmkInit			Set1	HYAL3	0.75		2.42e-09	3	hyaluronidase 3 [Source:HGNC Symbol;Acc:HGNC:5322]
SmkInit			Set2	MST1	1		7.66e-09	3	macrophage stimulating 1 [Source:HGNC Symbol;Acc:HGNC:7380]
SmkInit	REELD1	4	Set1	REELD1	1		1.09e-06	4	reeler domain containing 1 [Source:HGNC Symbol;Acc:HGNC:53638]
SmkInit	ZKSCAN3	6	Set1	ZKSCAN3	1		5.32e-17	6	zinc finger with KRAB and SCAN domains 3 [Source:HGNC Symbol;Acc:HGNC:13853]
SmkInit			Set2	ZNF391	0.35		0.886	6	zinc finger protein 391 [Source:HGNC Symbol;Acc:HGNC:18779]
SmkInit			Set2	TOB2P1	0.65		1.64e-10	6	transducer of ERBB2, 2 pseudogene 1 [Source:HGNC Symbol;Acc:HGNC:13986]
SmkInit	ZNF34	8	Set1	ZNF34	1		1.81e-06	8	zinc finger protein 34 [Source:HGNC Symbol;Acc:HGNC:13098]
SmkInit	BORCS7	10	Set1	BORCS7	1		5.51e-23	10	BLOC-1 related complex subunit 7 [Source:HGNC Symbol;Acc:HGNC:23516]
SmkInit			Set2	MFSD13A	1		2.8e-19	10	major facilitator superfamily domain containing 13A [Source:HGNC Symbol;Acc:HGNC:26196]
SmkInit	CTSW	11	Set1	SNX32	0.19		1.79e-07	11	sorting nexin 32 [Source:HGNC Symbol;Acc:HGNC:26423]
SmkInit			Set1	CTSW	0.75		4.41e-08	11	cathepsin W [Source:HGNC Symbol;Acc:HGNC:2546]
SmkInit	RPS26	12	Set1	RPS26	1		1.13e-07	12	ribosomal protein S26 [Source:HGNC Symbol;Acc:HGNC:10414]
SmkInit	MAP2K5	15	Set1	MAP2K5	1		1.37e-07	15	mitogen-activated protein kinase kinase 5 [Source:HGNC Symbol;Acc:HGNC:6845]
SmkInit	WFIKKN1	16	Set1	WFIKKN1	1		1.21e-12	16	WAP, follistatin/kazal, immunoglobulin, kunitz and netrin domain containing 1 [Source:HGNC Symbol;Acc:HGNC:30912]
SmkInit	MAPK8IP1P1	17	Set1	MAPK8IP1P1	0.97		1.32e-07	17	mitogen-activated protein kinase 8 interacting protein 1 pseudogene 1 [Source:HGNC Symbol;Acc:HGNC:6885]
SmkInit	FDX1P1	20	Set1	FDX1P1	1		9.9e-08	20	ferredoxin 1 pseudogene 1 [Source:HGNC Symbol;Acc:HGNC:3640]
SmkInit	PSMG1	21	Set1	PSMG1	1		4.68e-10	21	proteasome assembly chaperone 1 [Source:HGNC Symbol;Acc:HGNC:3043]
SmkInit	CHRNB2	1	Set1	CHRNB2	1	Whole_Blood	3.54e-08	1	cholinergic receptor nicotinic beta 2 subunit [Source:HGNC Symbol;Acc:HGNC:1962]
SmkInit	LINC01806	2	Set1	LINC01806	1		1.86e-12	2	long intergenic non-protein coding RNA 1806 [Source:HGNC Symbol;Acc:HGNC:52599]
SmkInit	STIMATE	3	Set1	STIMATE	0.97		2.83e-12	3	STIM activating enhancer [Source:HGNC Symbol;Acc:HGNC:30526]
SmkInit			Set2	MUSTN1	0.16		6.88e-10	3	musculoskeletal, embryonic nuclear protein 1 [Source:HGNC Symbol;Acc:HGNC:22144]
SmkInit			Set2	ITIH4	0.84		1.25e-10	3	inter-alpha-trypsin inhibitor heavy chain 4 [Source:HGNC Symbol;Acc:HGNC:6169]
SmkInit			Set3	MUSTN1	0.94		6.88e-10	3	musculoskeletal, embryonic nuclear protein 1 [Source:HGNC Symbol;Acc:HGNC:22144]
SmkInit	ERCC8	5	Set1	ERCC8	1		1.33e-15	5	ERCC excision repair 8, CSA ubiquitin ligase complex subunit [Source:HGNC Symbol;Acc:HGNC:3439]
SmkInit	ZSCAN26	6	Set1	ZSCAN26	0.93		6.68e-08	6	zinc finger and SCAN domain containing 26 [Source:HGNC Symbol;Acc:HGNC:12978]
SmkInit	IMMP2L	7	Set1	IMMP2L	1		2.27e-08	7	inner mitochondrial membrane peptidase subunit 2 [Source:HGNC Symbol;Acc:HGNC:14598]
SmkInit	LRRC14	8	Set1	LRRC14	0.96		1.54e-08	8	leucine rich repeat containing 14 [Source:HGNC Symbol;Acc:HGNC:20419]
SmkInit	RABEPK	9	Set1	RABEPK	1		1.25e-09	9	Rab9 effector protein with kelch motifs [Source:HGNC Symbol;Acc:HGNC:16896]
SmkInit	BORCS7	10	Set1	BORCS7	0.51		5.48e-20	10	BLOC-1 related complex subunit 7 [Source:HGNC Symbol;Acc:HGNC:23516]
SmkInit			Set1	AS3MT	0.49		5.65e-20	10	arsenite methyltransferase [Source:HGNC Symbol;Acc:HGNC:17452]
SmkInit			Set2	LDB1	1		0.664	10	LIM domain binding 1 [Source:HGNC Symbol;Acc:HGNC:6532]
SmkInit	POLA2	11	Set1	POLA2	0.97		4.45e-09	11	DNA polymerase alpha 2, accessory subunit [Source:HGNC Symbol;Acc:HGNC:30073]
SmkInit	SUOX	12	Set1	SUOX	1		2.09e-10	12	sulfite oxidase [Source:HGNC Symbol;Acc:HGNC:11460]
SmkInit	KIF26A	14	Set1	KIF26A	1		1.33e-09	14	kinesin family member 26A [Source:HGNC Symbol;Acc:HGNC:20226]
SmkInit	MAP2K5	15	Set1	MAP2K5	1		1.51e-09	15	mitogen-activated protein kinase kinase 5 [Source:HGNC Symbol;Acc:HGNC:6845]
SmkInit	WDR24	16	Set1	WDR24	1		6.66e-16	16	WD repeat domain 24 [Source:HGNC Symbol;Acc:HGNC:20852]
SmkInit			Set2	WFIKKN1	0.15		1.08e-10	16	WAP, follistatin/kazal, immunoglobulin, kunitz and netrin domain containing 1 [Source:HGNC Symbol;Acc:HGNC:30912]
SmkInit			Set2	STUB1	0.85		3.62e-11	16	STIP1 homology and U-box containing protein 1 [Source:HGNC Symbol;Acc:HGNC:11427]
SmkInit			Set3	WFIKKN1	0.71		1.08e-10	16	WAP, follistatin/kazal, immunoglobulin, kunitz and netrin domain containing 1 [Source:HGNC Symbol;Acc:HGNC:30912]
SmkInit			Set3	PDIA2	0.19		0.642	16	protein disulfide isomerase family A member 2 [Source:HGNC Symbol;Acc:HGNC:14180]
SmkInit			Set3	TPSD1	0.1		0.132	16	tryptase delta 1 [Source:HGNC Symbol;Acc:HGNC:14118]
SmkInit	TBKBP1	17	Set1	ARL17A	0.1		2.94e-08	17	ADP ribosylation factor like GTPase 17A [Source:HGNC Symbol;Acc:HGNC:24096]
SmkInit			Set1	TBKBP1	0.86		3.06e-09	17	TBK1 binding protein 1 [Source:HGNC Symbol;Acc:HGNC:30140]
SmkInit			Set2	ARL17A	0.95		2.94e-08	17	ADP ribosylation factor like GTPase 17A [Source:HGNC Symbol;Acc:HGNC:24096]
SmkInit	RMC1	18	Set1	RMC1	1		9.17e-10	18	regulator of MON1-CCZ1 [Source:HGNC Symbol;Acc:HGNC:24326]
SmkInit	PRKD2	19	Set1	PRKD2	0.88		2.48e-06	19	protein kinase D2 [Source:HGNC Symbol;Acc:HGNC:17293]
SmkInit			Set1	FKRP	0.12		1.98e-05	19	fukutin related protein [Source:HGNC Symbol;Acc:HGNC:17997]
SmkInit	STMN3	20	Set1	STMN3	0.93		2.87e-07	20	stathmin 3 [Source:HGNC Symbol;Acc:HGNC:15926]
SmkInit	OLIG1	21	Set1	OLIG1	0.99		5.65e-07	21	oligodendrocyte transcription factor 1 [Source:HGNC Symbol;Acc:HGNC:16983]
SmkInit	TRIOBP	22	Set1	TRIOBP	0.99		8.04e-07	22	TRIO and F-actin binding protein [Source:HGNC Symbol;Acc:HGNC:17009]

## Sheet: Suppl.Table 10c SmkCes
Genes in Fine-mapping Credible Intervals ( SmkCes )
Trait	Top gene in locus	Chr	Set #	Gene in Credible set (90%)	PIP	Tissue	Pvalue in TESLA	Chr	Description
SmkCes	NICN1	3	Set1	NICN1	0.93	Adipose_Subcutaneous	2.21e-12	3	nicolin 1 [Source:HGNC Symbol;Acc:HGNC:18317]
SmkCes			Set2	QRICH1	0.35		6.77e-10	3	glutamine rich 1 [Source:HGNC Symbol;Acc:HGNC:24713]
SmkCes			Set2	TCTA	0.64		2.2e-10	3	T cell leukemia translocation altered [Source:HGNC Symbol;Acc:HGNC:11692]
SmkCes			Set3	SHISA5	0.21		0.585	3	shisa family member 5 [Source:HGNC Symbol;Acc:HGNC:30376]
SmkCes			Set3	QRICH1	0.74		6.77e-10	3	glutamine rich 1 [Source:HGNC Symbol;Acc:HGNC:24713]
SmkCes	PPP6C	9	Set1	PBX3	0.44		2.15e-07	9	PBX homeobox 3 [Source:HGNC Symbol;Acc:HGNC:8634]
SmkCes			Set1	PPP6C	0.47		1.99e-07	9	protein phosphatase 6 catalytic subunit [Source:HGNC Symbol;Acc:HGNC:9323]
SmkCes	OR7E14P	11	Set1	OR7E14P	1		1.09e-06	11	olfactory receptor family 7 subfamily E member 14 pseudogene [Source:HGNC Symbol;Acc:HGNC:8385]
SmkCes	XRCC3	14	Set1	XRCC3	1		2.31e-07	14	X-ray repair cross complementing 3 [Source:HGNC Symbol;Acc:HGNC:12830]
SmkCes	TOM1L2	17	Set1	TOM1L2	1		1.21e-06	17	target of myb1 like 2 membrane trafficking protein [Source:HGNC Symbol;Acc:HGNC:11984]
SmkCes	CYP2B7P	19	Set1	CYP2B7P	1		2.24e-21	19	cytochrome P450 family 2 subfamily B member 7, pseudogene [Source:HGNC Symbol;Acc:HGNC:2616]
SmkCes	RTEL1	20	Set1	RTEL1	0.98		1.87e-07	20	regulator of telomere elongation helicase 1 [Source:HGNC Symbol;Acc:HGNC:15888]
SmkCes	EP300	22	Set1	EP300	1		7.83e-09	22	E1A binding protein p300 [Source:HGNC Symbol;Acc:HGNC:3373]
SmkCes	NICN1	3	Set1	NICN1	0.91	Adipose_Visceral_Omentum	6.8e-13	3	nicolin 1 [Source:HGNC Symbol;Acc:HGNC:18317]
SmkCes			Set2	AMT	1		7.95e-12	3	aminomethyltransferase [Source:HGNC Symbol;Acc:HGNC:473]
SmkCes	MAPKAP1	9	Set1	MAPKAP1	0.92		2.17e-07	9	MAPK associated protein 1 [Source:HGNC Symbol;Acc:HGNC:18752]
SmkCes	LINC02356	12	Set1	LINC02356	1		1.64e-06	12	long intergenic non-protein coding RNA 2356 [Source:HGNC Symbol;Acc:HGNC:53278]
SmkCes	PPP1R13B	14	Set1	KLC1	0.26		1.52e-06	14	kinesin light chain 1 [Source:HGNC Symbol;Acc:HGNC:6387]
SmkCes			Set1	PPP1R13B	0.74		5.09e-07	14	protein phosphatase 1 regulatory subunit 13B [Source:HGNC Symbol;Acc:HGNC:14950]
SmkCes	C19orf54	19	Set1	C19orf54	1		2.13e-12	19	chromosome 19 open reading frame 54 [Source:HGNC Symbol;Acc:HGNC:24758]
SmkCes			Set2	COQ8B	0.18		3.35e-08	19	coenzyme Q8B [Source:HGNC Symbol;Acc:HGNC:19041]
SmkCes			Set2	CEACAM21	0.72		0.192	19	CEA cell adhesion molecule 21 [Source:HGNC Symbol;Acc:HGNC:28834]
SmkCes			Set3	LGALS4	1		0.595	19	galectin 4 [Source:HGNC Symbol;Acc:HGNC:6565]
SmkCes	GMEB2	20	Set1	GMEB2	1		4.64e-07	20	glucocorticoid modulatory element binding protein 2 [Source:HGNC Symbol;Acc:HGNC:4371]
SmkCes	RBM6	3	Set1	RBM6	1	Adrenal_Gland	3.8e-09	3	RNA binding motif protein 6 [Source:HGNC Symbol;Acc:HGNC:9903]
SmkCes	LINC00240	6	Set1	LINC00240	1		2.65e-16	6	long intergenic non-protein coding RNA 240 [Source:HGNC Symbol;Acc:HGNC:18772]
SmkCes	SCAI	9	Set1	SCAI	1		9.53e-11	9	suppressor of cancer cell invasion [Source:HGNC Symbol;Acc:HGNC:26709]
SmkCes	ADAMTS7P3	15	Set1	ADAMTS7P3	1		6.46e-08	15	ADAMTS7 pseudogene 3 [Source:HGNC Symbol;Acc:HGNC:49409]
SmkCes	SLC5A11	16	Set1	SLC5A11	1		2.23e-06	16	solute carrier family 5 member 11 [Source:HGNC Symbol;Acc:HGNC:23091]
SmkCes	CYP2B7P	19	Set1	CYP2B7P	1		1.73e-07	19	cytochrome P450 family 2 subfamily B member 7, pseudogene [Source:HGNC Symbol;Acc:HGNC:2616]
SmkCes	MEI1	22	Set1	MEI1	1		1.31e-06	22	meiotic double-stranded break formation protein 1 [Source:HGNC Symbol;Acc:HGNC:28613]
SmkCes	AMT	3	Set1	NICN1	0.42	Artery_Aorta	2.11e-10	3	nicolin 1 [Source:HGNC Symbol;Acc:HGNC:18317]
SmkCes			Set1	AMT	0.56		1.56e-10	3	aminomethyltransferase [Source:HGNC Symbol;Acc:HGNC:473]
SmkCes			Set2	NICN1	0.97		2.11e-10	3	nicolin 1 [Source:HGNC Symbol;Acc:HGNC:18317]
SmkCes	PBX3	9	Set1	PBX3	1		1.86e-08	9	PBX homeobox 3 [Source:HGNC Symbol;Acc:HGNC:8634]
SmkCes	XRCC3	14	Set1	XRCC3	1		8.24e-07	14	X-ray repair cross complementing 3 [Source:HGNC Symbol;Acc:HGNC:12830]
SmkCes	C19orf54	19	Set1	LTBP4	0.32		1.12e-06	19	latent transforming growth factor beta binding protein 4 [Source:HGNC Symbol;Acc:HGNC:6717]
SmkCes			Set1	C19orf54	0.68		5.11e-07	19	chromosome 19 open reading frame 54 [Source:HGNC Symbol;Acc:HGNC:24758]
SmkCes	LIME1	20	Set1	LIME1	1		5.82e-08	20	Lck interacting transmembrane adaptor 1 [Source:HGNC Symbol;Acc:HGNC:26016]
SmkCes	MEI1	22	Set1	MEI1	0.99		1.14e-08	22	meiotic double-stranded break formation protein 1 [Source:HGNC Symbol;Acc:HGNC:28613]
SmkCes	QRICH1	3	Set1	QRICH1	0.75	Artery_Coronary	2.95e-11	3	glutamine rich 1 [Source:HGNC Symbol;Acc:HGNC:24713]
SmkCes			Set1	AMT	0.25		9.2e-11	3	aminomethyltransferase [Source:HGNC Symbol;Acc:HGNC:473]
SmkCes			Set2	AMT	1		9.2e-11	3	aminomethyltransferase [Source:HGNC Symbol;Acc:HGNC:473]
SmkCes	SLC5A11	16	Set1	SLC5A11	1		2.33e-06	16	solute carrier family 5 member 11 [Source:HGNC Symbol;Acc:HGNC:23091]
SmkCes	CYP2T1P	19	Set1	CYP2T1P	1		9.11e-27	19	cytochrome P450 family 2 subfamily T member 1, pseudogene [Source:HGNC Symbol;Acc:HGNC:18852]
SmkCes	PMM1	22	Set1	PMM1	1		1.94e-08	22	phosphomannomutase 1 [Source:HGNC Symbol;Acc:HGNC:9114]
SmkCes	TPRKB	2	Set1	TPRKB	1	Artery_Tibial	6.46e-07	2	TP53RK binding protein [Source:HGNC Symbol;Acc:HGNC:24259]
SmkCes	QRICH1	3	Set1	QRICH1	0.91		5.31e-12	3	glutamine rich 1 [Source:HGNC Symbol;Acc:HGNC:24713]
SmkCes	PRPS1P2	9	Set1	PRPS1P2	0.94		1.31e-09	9	phosphoribosyl pyrophosphate synthetase 1 pseudogene 2 [Source:HGNC Symbol;Acc:HGNC:9464]
SmkCes			Set2	GAPVD1	1		2.33e-08	9	GTPase activating protein and VPS9 domains 1 [Source:HGNC Symbol;Acc:HGNC:23375]
SmkCes	XRCC3	14	Set1	XRCC3	1		4.37e-08	14	X-ray repair cross complementing 3 [Source:HGNC Symbol;Acc:HGNC:12830]
SmkCes	ADAMTS7P3	15	Set1	ADAMTS7P3	1		7.65e-09	15	ADAMTS7 pseudogene 3 [Source:HGNC Symbol;Acc:HGNC:49409]
SmkCes	TOM1L2	17	Set1	TOM1L2	1		4.53e-07	17	target of myb1 like 2 membrane trafficking protein [Source:HGNC Symbol;Acc:HGNC:11984]
SmkCes	CYP2G1P	19	Set1	CYP2G1P	1		5.93e-20	19	cytochrome P450 family 2 subfamily G member 1, pseudogene [Source:HGNC Symbol;Acc:HGNC:2633]
SmkCes	RTEL1	20	Set1	RTEL1	0.97		1.57e-08	20	regulator of telomere elongation helicase 1 [Source:HGNC Symbol;Acc:HGNC:15888]
SmkCes	SNU13	22	Set1	PMM1	0.14		1.74e-06	22	phosphomannomutase 1 [Source:HGNC Symbol;Acc:HGNC:9114]
SmkCes			Set1	MEI1	0.25		9.51e-07	22	meiotic double-stranded break formation protein 1 [Source:HGNC Symbol;Acc:HGNC:28613]
SmkCes			Set1	SNU13	0.6		3.88e-07	22	small nuclear ribonucleoprotein 13 [Source:HGNC Symbol;Acc:HGNC:7819]
SmkCes	GPX1	3	Set1	GPX1	1	Brain_Anterior_cingulate_cortex_BA24	3.6e-14	3	glutathione peroxidase 1 [Source:HGNC Symbol;Acc:HGNC:4553]
SmkCes	BAK1	6	Set1	BAK1	1		9.26e-07	6	BCL2 antagonist/killer 1 [Source:HGNC Symbol;Acc:HGNC:949]
SmkCes	PPP6C	9	Set1	PPP6C	1		3.43e-11	9	protein phosphatase 6 catalytic subunit [Source:HGNC Symbol;Acc:HGNC:9323]
SmkCes	L3MBTL2	22	Set1	L3MBTL2	0.62		7.02e-07	22	L3MBTL histone methyl-lysine binding protein 2 [Source:HGNC Symbol;Acc:HGNC:18594]
SmkCes			Set1	POLR3H	0.36		1.23e-06	22	RNA polymerase III subunit H [Source:HGNC Symbol;Acc:HGNC:30349]
SmkCes	GPX1	3	Set1	GPX1	0.99	Brain_Caudate_basal_ganglia	1.72e-12	3	glutathione peroxidase 1 [Source:HGNC Symbol;Acc:HGNC:4553]
SmkCes	SAAL1	11	Set1	SAAL1	1		1.04e-06	11	serum amyloid A like 1 [Source:HGNC Symbol;Acc:HGNC:25158]
SmkCes	ADAMTS7	15	Set1	ADAMTS7	1		1.71e-06	15	ADAM metallopeptidase with thrombospondin type 1 motif 7 [Source:HGNC Symbol;Acc:HGNC:223]
SmkCes	CHRNA4	20	Set1	CHRNA4	1		1.07e-07	20	cholinergic receptor nicotinic alpha 4 subunit [Source:HGNC Symbol;Acc:HGNC:1958]
SmkCes	RPL31P12	1	Set1	RPL31P12	1	Brain_Cerebellar_Hemisphere	8.09e-07	1	ribosomal protein L31 pseudogene 12 [Source:HGNC Symbol;Acc:HGNC:35546]
SmkCes	ATAD2B	2	Set1	ATAD2B	1		9.59e-12	2	ATPase family AAA domain containing 2B [Source:HGNC Symbol;Acc:HGNC:29230]
SmkCes	AMT	3	Set1	AMT	0.6		8.55e-08	3	aminomethyltransferase [Source:HGNC Symbol;Acc:HGNC:473]
SmkCes			Set1	RNF123	0.18		2.96e-07	3	ring finger protein 123 [Source:HGNC Symbol;Acc:HGNC:21148]
SmkCes			Set1	INKA1	0.19		2.86e-07	3	inka box actin regulator 1 [Source:HGNC Symbol;Acc:HGNC:32480]
SmkCes	CHRNA2	8	Set1	CHRNA2	1		1.31e-09	8	cholinergic receptor nicotinic alpha 2 subunit [Source:HGNC Symbol;Acc:HGNC:1956]
SmkCes	PRPS1P2	9	Set1	PRPS1P2	1		7.42e-09	9	phosphoribosyl pyrophosphate synthetase 1 pseudogene 2 [Source:HGNC Symbol;Acc:HGNC:9464]
SmkCes	C19orf54	19	Set1	C19orf54	1		5.02e-07	19	chromosome 19 open reading frame 54 [Source:HGNC Symbol;Acc:HGNC:24758]
SmkCes	ZGPAT	20	Set1	GMEB2	0.43		5.3e-07	20	glucocorticoid modulatory element binding protein 2 [Source:HGNC Symbol;Acc:HGNC:4371]
SmkCes			Set1	ZGPAT	0.57		3.93e-07	20	zinc finger CCCH-type and G-patch domain containing [Source:HGNC Symbol;Acc:HGNC:15948]
SmkCes	LRPPRC	2	Set1	LRPPRC	1	Brain_Cerebellum	1.87e-06	2	leucine rich pentatricopeptide repeat containing [Source:HGNC Symbol;Acc:HGNC:15714]
SmkCes	GPX1	3	Set1	GPX1	0.95		4.7e-09	3	glutathione peroxidase 1 [Source:HGNC Symbol;Acc:HGNC:4553]
SmkCes	CHRNA2	8	Set1	CHRNA2	1		1.24e-06	8	cholinergic receptor nicotinic alpha 2 subunit [Source:HGNC Symbol;Acc:HGNC:1956]
SmkCes	PRPS1P2	9	Set1	PRPS1P2	1		2.71e-11	9	phosphoribosyl pyrophosphate synthetase 1 pseudogene 2 [Source:HGNC Symbol;Acc:HGNC:9464]
SmkCes	AS3MT	10	Set1	AS3MT	1		2.4e-07	10	arsenite methyltransferase [Source:HGNC Symbol;Acc:HGNC:17452]
SmkCes	STMN3	20	Set1	STMN3	0.94		1.91e-06	20	stathmin 3 [Source:HGNC Symbol;Acc:HGNC:15926]
SmkCes	POLR3H	22	Set1	POLR3H	0.99		7.53e-07	22	RNA polymerase III subunit H [Source:HGNC Symbol;Acc:HGNC:30349]
SmkCes	GPX1	3	Set1	BSN	0.27	Brain_Cortex	1.39e-10	3	bassoon presynaptic cytomatrix protein [Source:HGNC Symbol;Acc:HGNC:1117]
SmkCes			Set1	GPX1	0.72		5.11e-11	3	glutathione peroxidase 1 [Source:HGNC Symbol;Acc:HGNC:4553]
SmkCes	POLR3H	22	Set1	POLR3H	0.87		1.03e-09	22	RNA polymerase III subunit H [Source:HGNC Symbol;Acc:HGNC:30349]
SmkCes			Set1	CSDC2	0.12		7.63e-09	22	cold shock domain containing C2 [Source:HGNC Symbol;Acc:HGNC:30359]
SmkCes			Set2	MIEF1	0.29		0.93	22	mitochondrial elongation factor 1 [Source:HGNC Symbol;Acc:HGNC:25979]
SmkCes			Set2	CSDC2	0.69		7.63e-09	22	cold shock domain containing C2 [Source:HGNC Symbol;Acc:HGNC:30359]
SmkCes	GPX1	3	Set1	GPX1	1	Brain_Frontal_Cortex_BA9	2.44e-15	3	glutathione peroxidase 1 [Source:HGNC Symbol;Acc:HGNC:4553]
SmkCes	MEI1	22	Set1	MEI1	0.99		3.35e-11	22	meiotic double-stranded break formation protein 1 [Source:HGNC Symbol;Acc:HGNC:28613]
SmkCes	P4HTM	3	Set1	P4HTM	0.87	Brain_Hippocampus	3.96e-12	3	prolyl 4-hydroxylase, transmembrane [Source:HGNC Symbol;Acc:HGNC:28858]
SmkCes			Set1	AMT	0.13		2.78e-11	3	aminomethyltransferase [Source:HGNC Symbol;Acc:HGNC:473]
SmkCes	SNRPA	19	Set1	SNRPA	1		2.22e-16	19	small nuclear ribonucleoprotein polypeptide A [Source:HGNC Symbol;Acc:HGNC:11151]
SmkCes	PRPF6	20	Set1	PRPF6	1		6.67e-07	20	pre-mRNA processing factor 6 [Source:HGNC Symbol;Acc:HGNC:15860]
SmkCes	POLR3H	22	Set1	POLR3H	1		2.6e-09	22	RNA polymerase III subunit H [Source:HGNC Symbol;Acc:HGNC:30349]
SmkCes	MST1	3	Set1	MST1	0.93	Brain_Hypothalamus	1.07e-08	3	macrophage stimulating 1 [Source:HGNC Symbol;Acc:HGNC:7380]
SmkCes	C19orf47	19	Set1	C19orf47	1		2.9e-07	19	chromosome 19 open reading frame 47 [Source:HGNC Symbol;Acc:HGNC:26723]
SmkCes	AMT	3	Set1	AMT	0.75	Brain_Nucleus_accumbens_basal_ganglia	9.59e-08	3	aminomethyltransferase [Source:HGNC Symbol;Acc:HGNC:473]
SmkCes			Set1	RBM6	0.16		4.77e-07	3	RNA binding motif protein 6 [Source:HGNC Symbol;Acc:HGNC:9903]
SmkCes	COA8	14	Set1	COA8	0.91		1.59e-06	14	cytochrome c oxidase assembly factor 8 [Source:HGNC Symbol;Acc:HGNC:20492]
SmkCes	GMPPB	3	Set1	GPX1	0.41	Brain_Putamen_basal_ganglia	3.23e-10	3	glutathione peroxidase 1 [Source:HGNC Symbol;Acc:HGNC:4553]
SmkCes			Set1	GMPPB	0.59		2.21e-10	3	GDP-mannose pyrophosphorylase B [Source:HGNC Symbol;Acc:HGNC:22932]
SmkCes			Set2	GPX1	1		3.23e-10	3	glutathione peroxidase 1 [Source:HGNC Symbol;Acc:HGNC:4553]
SmkCes	CSDC2	22	Set1	CSDC2	0.84		8.62e-07	22	cold shock domain containing C2 [Source:HGNC Symbol;Acc:HGNC:30359]
SmkCes			Set1	POLR3H	0.15		5.08e-06	22	RNA polymerase III subunit H [Source:HGNC Symbol;Acc:HGNC:30349]
SmkCes	MED8	1	Set1	MED8	1	Brain_Spinal_cord_cervical_c-1	9.87e-07	1	mediator complex subunit 8 [Source:HGNC Symbol;Acc:HGNC:19971]
SmkCes	AMT	3	Set1	AMT	1		3.17e-11	3	aminomethyltransferase [Source:HGNC Symbol;Acc:HGNC:473]
SmkCes	CYP2A7	19	Set1	CYP2A7	1		1.77e-08	19	cytochrome P450 family 2 subfamily A member 7 [Source:HGNC Symbol;Acc:HGNC:2611]
SmkCes	LRPPRC	2	Set1	LRPPRC	1	Brain_Substantia_nigra	7.21e-07	2	leucine rich pentatricopeptide repeat containing [Source:HGNC Symbol;Acc:HGNC:15714]
SmkCes	RBM6	3	Set1	AMT	0.35		8.58e-07	3	aminomethyltransferase [Source:HGNC Symbol;Acc:HGNC:473]
SmkCes			Set1	RBM6	0.63		4.68e-07	3	RNA binding motif protein 6 [Source:HGNC Symbol;Acc:HGNC:9903]
SmkCes	PSMA4	15	Set1	PSMA4	1		1.29e-06	15	proteasome 20S subunit alpha 4 [Source:HGNC Symbol;Acc:HGNC:9533]
SmkCes	PFN4	2	Set1	PFN4	0.98	Breast_Mammary_Tissue	2.11e-06	2	profilin family member 4 [Source:HGNC Symbol;Acc:HGNC:31103]
SmkCes	NICN1	3	Set1	NICN1	1		1.05e-10	3	nicolin 1 [Source:HGNC Symbol;Acc:HGNC:18317]
SmkCes	LINC00637	14	Set1	ZFYVE21	0.41		2.62e-06	14	zinc finger FYVE-type containing 21 [Source:HGNC Symbol;Acc:HGNC:20760]
SmkCes			Set1	LINC00637	0.52		2.03e-06	14	long intergenic non-protein coding RNA 637 [Source:HGNC Symbol;Acc:HGNC:27069]
SmkCes	ALMS1	2	Set1	ALMS1	1	Cells_EBV-transformed_lymphocytes	6.24e-07	2	ALMS1 centrosome and basal body associated protein [Source:HGNC Symbol;Acc:HGNC:428]
SmkCes	KLHDC8B	3	Set1	KLHDC8B	1		1.25e-11	3	kelch domain containing 8B [Source:HGNC Symbol;Acc:HGNC:28557]
SmkCes	RABEPK	9	Set1	RABEPK	1		2.03e-06	9	Rab9 effector protein with kelch motifs [Source:HGNC Symbol;Acc:HGNC:16896]
SmkCes	MICU1	10	Set1	MICU1	1		6.72e-07	10	mitochondrial calcium uptake 1 [Source:HGNC Symbol;Acc:HGNC:1530]
SmkCes	PSMA4	15	Set1	PSMA4	1		1.2e-09	15	proteasome 20S subunit alpha 4 [Source:HGNC Symbol;Acc:HGNC:9533]
SmkCes	ITPKC	19	Set1	ITPKC	1		1.22e-06	19	inositol-trisphosphate 3-kinase C [Source:HGNC Symbol;Acc:HGNC:14897]
SmkCes	TEF	22	Set1	TEF	1		9.62e-07	22	TEF transcription factor, PAR bZIP family member [Source:HGNC Symbol;Acc:HGNC:11722]
SmkCes	PFN4	2	Set1	PFN4	1	Cells_Transformed_fibroblasts	6.38e-07	2	profilin family member 4 [Source:HGNC Symbol;Acc:HGNC:31103]
SmkCes	AMT	3	Set1	AMT	0.92		4.88e-10	3	aminomethyltransferase [Source:HGNC Symbol;Acc:HGNC:473]
SmkCes	CTTNBP2	7	Set1	CTTNBP2	1		3.66e-08	7	cortactin binding protein 2 [Source:HGNC Symbol;Acc:HGNC:15679]
SmkCes	PPP6C	9	Set1	PPP6C	1		4.59e-13	9	protein phosphatase 6 catalytic subunit [Source:HGNC Symbol;Acc:HGNC:9323]
SmkCes	XRCC3	14	Set1	XRCC3	0.99		4.73e-07	14	X-ray repair cross complementing 3 [Source:HGNC Symbol;Acc:HGNC:12830]
SmkCes	PSMA4	15	Set1	ADAMTS7P3	0.32		1.73e-08	15	ADAMTS7 pseudogene 3 [Source:HGNC Symbol;Acc:HGNC:49409]
SmkCes			Set1	PSMA4	0.68		8.03e-09	15	proteasome 20S subunit alpha 4 [Source:HGNC Symbol;Acc:HGNC:9533]
SmkCes	MEI1	22	Set1	MEI1	0.99		2.76e-10	22	meiotic double-stranded break formation protein 1 [Source:HGNC Symbol;Acc:HGNC:28613]
SmkCes	RNF123	3	Set1	RNF123	1	Colon_Sigmoid	6.95e-13	3	ring finger protein 123 [Source:HGNC Symbol;Acc:HGNC:21148]
SmkCes			Set2	CCDC36	0.14		0.137	3	coiled-coil domain containing 36 [Source:HGNC Symbol;Acc:HGNC:27945]
SmkCes			Set2	KLHDC8B	0.86		1.2e-08	3	kelch domain containing 8B [Source:HGNC Symbol;Acc:HGNC:28557]
SmkCes	PRPS1P2	9	Set1	GOLGA1	0.21		5.93e-08	9	golgin A1 [Source:HGNC Symbol;Acc:HGNC:4424]
SmkCes			Set1	PRPS1P2	0.78		1.5e-08	9	phosphoribosyl pyrophosphate synthetase 1 pseudogene 2 [Source:HGNC Symbol;Acc:HGNC:9464]
SmkCes	CHRNA3	15	Set1	CHRNA3	1		2.22e-16	15	cholinergic receptor nicotinic alpha 3 subunit [Source:HGNC Symbol;Acc:HGNC:1957]
SmkCes	C19orf54	19	Set1	C19orf54	1		6.5e-18	19	chromosome 19 open reading frame 54 [Source:HGNC Symbol;Acc:HGNC:24758]
SmkCes			Set2	CYP2B7P	1		4.13e-14	19	cytochrome P450 family 2 subfamily B member 7, pseudogene [Source:HGNC Symbol;Acc:HGNC:2616]
SmkCes	RTEL1	20	Set1	RTEL1	0.79		2.21e-07	20	regulator of telomere elongation helicase 1 [Source:HGNC Symbol;Acc:HGNC:15888]
SmkCes			Set1	LIME1	0.21		8.74e-07	20	Lck interacting transmembrane adaptor 1 [Source:HGNC Symbol;Acc:HGNC:26016]
SmkCes	MEI1	22	Set1	MEI1	1		5.82e-09	22	meiotic double-stranded break formation protein 1 [Source:HGNC Symbol;Acc:HGNC:28613]
SmkCes	QRICH1	3	Set1	QRICH1	1	Colon_Transverse	4.66e-15	3	glutamine rich 1 [Source:HGNC Symbol;Acc:HGNC:24713]
SmkCes	PRPS1P2	9	Set1	PRPS1P2	1		2.85e-09	9	phosphoribosyl pyrophosphate synthetase 1 pseudogene 2 [Source:HGNC Symbol;Acc:HGNC:9464]
SmkCes	LINC00637	14	Set1	LINC00637	0.93		6.98e-08	14	long intergenic non-protein coding RNA 637 [Source:HGNC Symbol;Acc:HGNC:27069]
SmkCes	ADAMTS7P3	15	Set1	ADAMTS7P3	1		4.41e-11	15	ADAMTS7 pseudogene 3 [Source:HGNC Symbol;Acc:HGNC:49409]
SmkCes	CYP2B6	19	Set1	CYP2B6	1		2.22e-16	19	cytochrome P450 family 2 subfamily B member 6 [Source:HGNC Symbol;Acc:HGNC:2615]
SmkCes	MEI1	22	Set1	MEI1	1		1.3e-08	22	meiotic double-stranded break formation protein 1 [Source:HGNC Symbol;Acc:HGNC:28613]
SmkCes	RBM6	3	Set1	NICN1	0.1	Esophagus_Gastroesophageal_Junction	4.49e-10	3	nicolin 1 [Source:HGNC Symbol;Acc:HGNC:18317]
SmkCes			Set1	RBM6	0.82		5.08e-11	3	RNA binding motif protein 6 [Source:HGNC Symbol;Acc:HGNC:9903]
SmkCes	PBX3	9	Set1	PBX3	1		6.96e-07	9	PBX homeobox 3 [Source:HGNC Symbol;Acc:HGNC:8634]
SmkCes	MRPL35P2	10	Set1	MRPL35P2	1		7.71e-07	10	mitochondrial ribosomal protein L35 pseudogene 2 [Source:HGNC Symbol;Acc:HGNC:29706]
SmkCes	PPP1R13B	14	Set1	PPP1R13B	0.97		6.84e-07	14	protein phosphatase 1 regulatory subunit 13B [Source:HGNC Symbol;Acc:HGNC:14950]
SmkCes	LIME1	20	Set1	RTEL1	0.3		2.12e-06	20	regulator of telomere elongation helicase 1 [Source:HGNC Symbol;Acc:HGNC:15888]
SmkCes			Set1	LIME1	0.7		8.58e-07	20	Lck interacting transmembrane adaptor 1 [Source:HGNC Symbol;Acc:HGNC:26016]
SmkCes	CENPM	22	Set1	CENPM	1		3.56e-11	22	centromere protein M [Source:HGNC Symbol;Acc:HGNC:18352]
SmkCes	HYI	1	Set1	HYI	0.93	Esophagus_Mucosa	1.19e-06	1	hydroxypyruvate isomerase (putative) [Source:HGNC Symbol;Acc:HGNC:26948]
SmkCes	FKBP1B	2	Set1	FKBP1B	0.98		4.06e-07	2	FKBP prolyl isomerase 1B [Source:HGNC Symbol;Acc:HGNC:3712]
SmkCes	AMT	3	Set1	NICN1	0.3		1.45e-10	3	nicolin 1 [Source:HGNC Symbol;Acc:HGNC:18317]
SmkCes			Set1	AMT	0.68		6.35e-11	3	aminomethyltransferase [Source:HGNC Symbol;Acc:HGNC:473]
SmkCes			Set2	NICN1	0.98		1.45e-10	3	nicolin 1 [Source:HGNC Symbol;Acc:HGNC:18317]
SmkCes	BTN2A3P	6	Set1	BTN2A3P	1		4.25e-09	6	butyrophilin subfamily 2 member A3, pseudogene [Source:HGNC Symbol;Acc:HGNC:13229]
SmkCes	MEGF9	9	Set1	MEGF9	1		7.74e-07	9	multiple EGF like domains 9 [Source:HGNC Symbol;Acc:HGNC:3234]
SmkCes	XRCC3	14	Set1	XRCC3	0.97		8.24e-07	14	X-ray repair cross complementing 3 [Source:HGNC Symbol;Acc:HGNC:12830]
SmkCes	CHRNB4	15	Set1	CHRNB4	1		2.13e-07	15	cholinergic receptor nicotinic beta 4 subunit [Source:HGNC Symbol;Acc:HGNC:1964]
SmkCes	CYP2T1P	19	Set1	CYP2T1P	0.98		6.4e-10	19	cytochrome P450 family 2 subfamily T member 1, pseudogene [Source:HGNC Symbol;Acc:HGNC:18852]
SmkCes	SNU13	22	Set1	MEI1	0.35		8.22e-09	22	meiotic double-stranded break formation protein 1 [Source:HGNC Symbol;Acc:HGNC:28613]
SmkCes			Set1	XRCC6	0.24		1.2e-08	22	X-ray repair cross complementing 6 [Source:HGNC Symbol;Acc:HGNC:4055]
SmkCes			Set1	SNU13	0.38		7.58e-09	22	small nuclear ribonucleoprotein 13 [Source:HGNC Symbol;Acc:HGNC:7819]
SmkCes	NICN1	3	Set1	NICN1	1	Esophagus_Muscularis	1.86e-13	3	nicolin 1 [Source:HGNC Symbol;Acc:HGNC:18317]
SmkCes			Set2	NDUFAF3	0.07		2.53e-08	3	NADH:ubiquinone oxidoreductase complex assembly factor 3 [Source:HGNC Symbol;Acc:HGNC:29918]
SmkCes			Set2	GMPPB	0.86		2.14e-10	3	GDP-mannose pyrophosphorylase B [Source:HGNC Symbol;Acc:HGNC:22932]
SmkCes	PBX3	9	Set1	PBX3	0.98		7.22e-08	9	PBX homeobox 3 [Source:HGNC Symbol;Acc:HGNC:8634]
SmkCes	XRCC3	14	Set1	KLC1	0.12		4.01e-07	14	kinesin light chain 1 [Source:HGNC Symbol;Acc:HGNC:6387]
SmkCes			Set1	XRCC3	0.87		5.02e-08	14	X-ray repair cross complementing 3 [Source:HGNC Symbol;Acc:HGNC:12830]
SmkCes	LINC00928	15	Set1	LINC00928	1		1.77e-06	15	long intergenic non-protein coding RNA 928 [Source:HGNC Symbol;Acc:HGNC:27535]
SmkCes	NPIPB9	16	Set1	NPIPB9	1		7.73e-08	16	nuclear pore complex interacting protein family member B9 [Source:HGNC Symbol;Acc:HGNC:41987]
SmkCes	TOM1L2	17	Set1	TOM1L2	0.99		3.94e-07	17	target of myb1 like 2 membrane trafficking protein [Source:HGNC Symbol;Acc:HGNC:11984]
SmkCes	CYP2T1P	19	Set1	CYP2T1P	1		1.64e-10	19	cytochrome P450 family 2 subfamily T member 1, pseudogene [Source:HGNC Symbol;Acc:HGNC:18852]
SmkCes	RTEL1	20	Set1	RTEL1	1		8.37e-09	20	regulator of telomere elongation helicase 1 [Source:HGNC Symbol;Acc:HGNC:15888]
SmkCes	MEI1	22	Set1	MEI1	1		1.28e-10	22	meiotic double-stranded break formation protein 1 [Source:HGNC Symbol;Acc:HGNC:28613]
SmkCes	UBXN2A	2	Set1	UBXN2A	0.98	Heart_Atrial_Appendage	1.47e-07	2	UBX domain protein 2A [Source:HGNC Symbol;Acc:HGNC:27265]
SmkCes	NICN1	3	Set1	NICN1	0.81		1.34e-11	3	nicolin 1 [Source:HGNC Symbol;Acc:HGNC:18317]
SmkCes			Set1	MST1R	0.19		5.81e-11	3	macrophage stimulating 1 receptor [Source:HGNC Symbol;Acc:HGNC:7381]
SmkCes	WDR5	9	Set1	WDR5	1		2.27e-13	9	WD repeat domain 5 [Source:HGNC Symbol;Acc:HGNC:12757]
SmkCes	ADAMTS7P3	15	Set1	ADAMTS7P3	1		7.09e-10	15	ADAMTS7 pseudogene 3 [Source:HGNC Symbol;Acc:HGNC:49409]
SmkCes	CYP2G1P	19	Set1	CYP2G1P	1		2.42e-12	19	cytochrome P450 family 2 subfamily G member 1, pseudogene [Source:HGNC Symbol;Acc:HGNC:2633]
SmkCes	CCDC134	22	Set1	CCDC134	0.76		4.85e-07	22	coiled-coil domain containing 134 [Source:HGNC Symbol;Acc:HGNC:26185]
SmkCes			Set1	MEI1	0.24		1.63e-06	22	meiotic double-stranded break formation protein 1 [Source:HGNC Symbol;Acc:HGNC:28613]
SmkCes	TIE1	1	Set1	TIE1	1	Heart_Left_Ventricle	2.23e-07	1	tyrosine kinase with immunoglobulin like and EGF like domains 1 [Source:HGNC Symbol;Acc:HGNC:11809]
SmkCes	PFN4	2	Set1	PFN4	1		4.15e-09	2	profilin family member 4 [Source:HGNC Symbol;Acc:HGNC:31103]
SmkCes	GMPPB	3	Set1	DAG1	0.2		2.97e-06	3	dystroglycan 1 [Source:HGNC Symbol;Acc:HGNC:2666]
SmkCes			Set1	GMPPB	0.64		8.87e-07	3	GDP-mannose pyrophosphorylase B [Source:HGNC Symbol;Acc:HGNC:22932]
SmkCes			Set1	RBM6	0.08		7.74e-06	3	RNA binding motif protein 6 [Source:HGNC Symbol;Acc:HGNC:9903]
SmkCes	DCP2	5	Set1	DCP2	0.99		1.85e-06	5	decapping mRNA 2 [Source:HGNC Symbol;Acc:HGNC:24452]
SmkCes	RABEPK	9	Set1	RABEPK	1		5.37e-12	9	Rab9 effector protein with kelch motifs [Source:HGNC Symbol;Acc:HGNC:16896]
SmkCes	CEACAM21	19	Set1	CEACAM21	1		5.47e-10	19	CEA cell adhesion molecule 21 [Source:HGNC Symbol;Acc:HGNC:28834]
SmkCes	ACSBG1	15	Set1	ACSBG1	1	Liver	1.26e-06	15	acyl-CoA synthetase bubblegum family member 1 [Source:HGNC Symbol;Acc:HGNC:29567]
SmkCes	MEI1	22	Set1	MEI1	1		1.19e-07	22	meiotic double-stranded break formation protein 1 [Source:HGNC Symbol;Acc:HGNC:28613]
SmkCes	ATAD2B	2	Set1	ATAD2B	1	Lung	1.6e-09	2	ATPase family AAA domain containing 2B [Source:HGNC Symbol;Acc:HGNC:29230]
SmkCes	RNF123	3	Set1	AMT	0.3		5.86e-10	3	aminomethyltransferase [Source:HGNC Symbol;Acc:HGNC:473]
SmkCes			Set1	RNF123	0.69		2.54e-10	3	ring finger protein 123 [Source:HGNC Symbol;Acc:HGNC:21148]
SmkCes	RABEPK	9	Set1	RABEPK	0.99		6.61e-12	9	Rab9 effector protein with kelch motifs [Source:HGNC Symbol;Acc:HGNC:16896]
SmkCes	ANKK1	11	Set1	ANKK1	1		5.16e-07	11	ankyrin repeat and kinase domain containing 1 [Source:HGNC Symbol;Acc:HGNC:21027]
SmkCes	XRCC3	14	Set1	COA8	0.24		2.44e-06	14	cytochrome c oxidase assembly factor 8 [Source:HGNC Symbol;Acc:HGNC:20492]
SmkCes			Set1	XRCC3	0.75		7.54e-07	14	X-ray repair cross complementing 3 [Source:HGNC Symbol;Acc:HGNC:12830]
SmkCes	TOM1L2	17	Set1	TOM1L2	0.99		1.71e-06	17	target of myb1 like 2 membrane trafficking protein [Source:HGNC Symbol;Acc:HGNC:11984]
SmkCes	C19orf54	19	Set1	C19orf54	1		1.02e-17	19	chromosome 19 open reading frame 54 [Source:HGNC Symbol;Acc:HGNC:24758]
SmkCes			Set2	TMEM91	0.18		0.944	19	transmembrane protein 91 [Source:HGNC Symbol;Acc:HGNC:32393]
SmkCes			Set2	CEACAM21	0.44		1.72e-08	19	CEA cell adhesion molecule 21 [Source:HGNC Symbol;Acc:HGNC:28834]
SmkCes			Set2	CEACAMP3	0.33		0.321	19	CEA cell adhesion molecule pseudogene 3 [Source:HGNC Symbol;Acc:HGNC:1825]
SmkCes	MEI1	22	Set1	MEI1	0.99		6.95e-09	22	meiotic double-stranded break formation protein 1 [Source:HGNC Symbol;Acc:HGNC:28613]
SmkCes	RNF220	1	Set1	RNF220	1	Muscle_Skeletal	1.42e-08	1	ring finger protein 220 [Source:HGNC Symbol;Acc:HGNC:25552]
SmkCes	FAM228A	2	Set1	FAM228A	1		2.04e-06	2	family with sequence similarity 228 member A [Source:HGNC Symbol;Acc:HGNC:34418]
SmkCes	RHOA	3	Set1	RHOA	0.8		1.1e-12	3	ras homolog family member A [Source:HGNC Symbol;Acc:HGNC:667]
SmkCes			Set1	INKA1	0.13		6.78e-12	3	inka box actin regulator 1 [Source:HGNC Symbol;Acc:HGNC:32480]
SmkCes			Set2	AMT	0.75		1.59e-11	3	aminomethyltransferase [Source:HGNC Symbol;Acc:HGNC:473]
SmkCes			Set2	NICN1	0.18		8.41e-11	3	nicolin 1 [Source:HGNC Symbol;Acc:HGNC:18317]
SmkCes			Set3	SLC26A6	0.34		0.0784	3	solute carrier family 26 member 6 [Source:HGNC Symbol;Acc:HGNC:14472]
SmkCes			Set3	CDC25A	0.36		0.684	3	cell division cycle 25A [Source:HGNC Symbol;Acc:HGNC:1725]
SmkCes			Set3	NICN1	0.29		8.41e-11	3	nicolin 1 [Source:HGNC Symbol;Acc:HGNC:18317]
SmkCes	PRPS1P2	9	Set1	PRPS1P2	1		1.8e-12	9	phosphoribosyl pyrophosphate synthetase 1 pseudogene 2 [Source:HGNC Symbol;Acc:HGNC:9464]
SmkCes	XRCC3	14	Set1	XRCC3	1		2.38e-07	14	X-ray repair cross complementing 3 [Source:HGNC Symbol;Acc:HGNC:12830]
SmkCes	CYP2G1P	19	Set1	CYP2G1P	1		1.98e-17	19	cytochrome P450 family 2 subfamily G member 1, pseudogene [Source:HGNC Symbol;Acc:HGNC:2633]
SmkCes	RTEL1	20	Set1	RTEL1	1		1.26e-06	20	regulator of telomere elongation helicase 1 [Source:HGNC Symbol;Acc:HGNC:15888]
SmkCes	PMM1	22	Set1	PMM1	0.79		1.29e-08	22	phosphomannomutase 1 [Source:HGNC Symbol;Acc:HGNC:9114]
SmkCes			Set1	MEI1	0.18		6.07e-08	22	meiotic double-stranded break formation protein 1 [Source:HGNC Symbol;Acc:HGNC:28613]
SmkCes	GTF2IP20	1	Set1	GTF2IP20	1	Nerve_Tibial	1.08e-57	1	general transcription factor IIi pseudogene 20 [Source:HGNC Symbol;Acc:HGNC:51732]
SmkCes	BSN-DT	3	Set1	AMT	0.13		3.5e-12	3	aminomethyltransferase [Source:HGNC Symbol;Acc:HGNC:473]
SmkCes			Set1	BSN-DT	0.86		5.12e-13	3	BSN divergent transcript [Source:HGNC Symbol;Acc:HGNC:42445]
SmkCes			Set2	AMT	0.96		3.5e-12	3	aminomethyltransferase [Source:HGNC Symbol;Acc:HGNC:473]
SmkCes	H2BC5	6	Set1	H2BC5	1		7.41e-08	6	H2B clustered histone 5 [Source:HGNC Symbol;Acc:HGNC:4747]
SmkCes	PPP6C	9	Set1	PPP6C	1		1.13e-12	9	protein phosphatase 6 catalytic subunit [Source:HGNC Symbol;Acc:HGNC:9323]
SmkCes	COA8	14	Set1	COA8	0.99		3.58e-07	14	cytochrome c oxidase assembly factor 8 [Source:HGNC Symbol;Acc:HGNC:20492]
SmkCes	C19orf54	19	Set1	C19orf54	1		8.13e-07	19	chromosome 19 open reading frame 54 [Source:HGNC Symbol;Acc:HGNC:24758]
SmkCes	ACO2	22	Set1	ACO2	1		5.2e-10	22	aconitase 2 [Source:HGNC Symbol;Acc:HGNC:118]
SmkCes	BAG5	14	Set1	BAG5	1	Ovary	3.01e-07	14	BAG cochaperone 5 [Source:HGNC Symbol;Acc:HGNC:941]
SmkCes	CYP2A6	19	Set1	CYP2A6	1		2.95e-10	19	cytochrome P450 family 2 subfamily A member 6 [Source:HGNC Symbol;Acc:HGNC:2610]
SmkCes	ARFRP1	20	Set1	ARFRP1	1		7.45e-11	20	ADP ribosylation factor related protein 1 [Source:HGNC Symbol;Acc:HGNC:662]
SmkCes	CENPM	22	Set1	CENPM	1		2e-07	22	centromere protein M [Source:HGNC Symbol;Acc:HGNC:18352]
SmkCes	QRICH1	3	Set1	QRICH1	1	Pancreas	3.13e-11	3	glutamine rich 1 [Source:HGNC Symbol;Acc:HGNC:24713]
SmkCes	PRPS1P2	9	Set1	PRPS1P2	0.92		4.62e-08	9	phosphoribosyl pyrophosphate synthetase 1 pseudogene 2 [Source:HGNC Symbol;Acc:HGNC:9464]
SmkCes	RASGRF1	15	Set1	RASGRF1	1		6.76e-07	15	Ras protein specific guanine nucleotide releasing factor 1 [Source:HGNC Symbol;Acc:HGNC:9875]
SmkCes	PCAT19	19	Set1	PCAT19	0.99		1.15e-08	19	prostate cancer associated transcript 19 [Source:HGNC Symbol;Acc:HGNC:49593]
SmkCes	ARFRP1	20	Set1	ARFRP1	1		1.17e-06	20	ADP ribosylation factor related protein 1 [Source:HGNC Symbol;Acc:HGNC:662]
SmkCes	TPRKB	2	Set1	TPRKB	0.99	Pituitary	1.15e-06	2	TP53RK binding protein [Source:HGNC Symbol;Acc:HGNC:24259]
SmkCes	CCDC36	3	Set1	CCDC36	0.86		9.4e-12	3	coiled-coil domain containing 36 [Source:HGNC Symbol;Acc:HGNC:27945]
SmkCes			Set1	AMT	0.11		7.83e-11	3	aminomethyltransferase [Source:HGNC Symbol;Acc:HGNC:473]
SmkCes	TDRD9	14	Set1	TDRD9	0.78		3.73e-07	14	tudor domain containing 9 [Source:HGNC Symbol;Acc:HGNC:20122]
SmkCes			Set1	XRCC3	0.22		1.41e-06	14	X-ray repair cross complementing 3 [Source:HGNC Symbol;Acc:HGNC:12830]
SmkCes	PFN4	2	Set1	PFN4	1	Prostate	6.2e-08	2	profilin family member 4 [Source:HGNC Symbol;Acc:HGNC:31103]
SmkCes	AMT	3	Set1	AMT	0.99		2.81e-09	3	aminomethyltransferase [Source:HGNC Symbol;Acc:HGNC:473]
SmkCes	BORCS7	10	Set1	BORCS7	0.99		1.3e-06	10	BLOC-1 related complex subunit 7 [Source:HGNC Symbol;Acc:HGNC:23516]
SmkCes	LIME1	20	Set1	LIME1	1		2.56e-07	20	Lck interacting transmembrane adaptor 1 [Source:HGNC Symbol;Acc:HGNC:26016]
SmkCes	HYI	1	Set1	HYI	1	Skin_Not_Sun_Exposed_Suprapubic	8.49e-11	1	hydroxypyruvate isomerase (putative) [Source:HGNC Symbol;Acc:HGNC:26948]
SmkCes	FKBP1B	2	Set1	FKBP1B	1		1.01e-08	2	FKBP prolyl isomerase 1B [Source:HGNC Symbol;Acc:HGNC:3712]
SmkCes	KLHDC8B	3	Set1	KLHDC8B	1		3.15e-12	3	kelch domain containing 8B [Source:HGNC Symbol;Acc:HGNC:28557]
SmkCes	IREB2	15	Set1	IREB2	1		2.22e-16	15	iron responsive element binding protein 2 [Source:HGNC Symbol;Acc:HGNC:6115]
SmkCes	COQ8B	19	Set1	COQ8B	1		8.61e-11	19	coenzyme Q8B [Source:HGNC Symbol;Acc:HGNC:19041]
SmkCes	ST3GAL3	1	Set1	ST3GAL3	0.99	Skin_Sun_Exposed_Lower_leg	6.98e-07	1	ST3 beta-galactoside alpha-2,3-sialyltransferase 3 [Source:HGNC Symbol;Acc:HGNC:10866]
SmkCes	KLHDC8B	3	Set1	NICN1	0.1		3.41e-11	3	nicolin 1 [Source:HGNC Symbol;Acc:HGNC:18317]
SmkCes			Set1	KLHDC8B	0.88		3.81e-12	3	kelch domain containing 8B [Source:HGNC Symbol;Acc:HGNC:28557]
SmkCes			Set2	TCTA	0.91		2.44e-10	3	T cell leukemia translocation altered [Source:HGNC Symbol;Acc:HGNC:11692]
SmkCes	CTTNBP2	7	Set1	CTTNBP2	1		1.05e-10	7	cortactin binding protein 2 [Source:HGNC Symbol;Acc:HGNC:15679]
SmkCes	PPP1R13B	14	Set1	PPP1R13B	0.92		1.14e-07	14	protein phosphatase 1 regulatory subunit 13B [Source:HGNC Symbol;Acc:HGNC:14950]
SmkCes	IREB2	15	Set1	IREB2	1		1.2e-13	15	iron responsive element binding protein 2 [Source:HGNC Symbol;Acc:HGNC:6115]
SmkCes	C19orf54	19	Set1	C19orf54	0.83		3.38e-08	19	chromosome 19 open reading frame 54 [Source:HGNC Symbol;Acc:HGNC:24758]
SmkCes			Set1	CYP2T1P	0.17		1.7e-07	19	cytochrome P450 family 2 subfamily T member 1, pseudogene [Source:HGNC Symbol;Acc:HGNC:18852]
SmkCes	LIME1	20	Set1	LIME1	1		1.3e-07	20	Lck interacting transmembrane adaptor 1 [Source:HGNC Symbol;Acc:HGNC:26016]
SmkCes	MEI1	22	Set1	MEI1	1		2.17e-09	22	meiotic double-stranded break formation protein 1 [Source:HGNC Symbol;Acc:HGNC:28613]
SmkCes	UBA7	3	Set1	CCDC36	0.24	Small_Intestine_Terminal_Ileum	6.01e-07	3	coiled-coil domain containing 36 [Source:HGNC Symbol;Acc:HGNC:27945]
SmkCes			Set1	UBA7	0.68		2.05e-07	3	ubiquitin like modifier activating enzyme 7 [Source:HGNC Symbol;Acc:HGNC:12471]
SmkCes	PRPS1P2	9	Set1	PRPS1P2	1		2.88e-12	9	phosphoribosyl pyrophosphate synthetase 1 pseudogene 2 [Source:HGNC Symbol;Acc:HGNC:9464]
SmkCes	MEI1	22	Set1	MEI1	1		2.5e-08	22	meiotic double-stranded break formation protein 1 [Source:HGNC Symbol;Acc:HGNC:28613]
SmkCes	ALMS1	2	Set1	ALMS1	1	Spleen	2.27e-06	2	ALMS1 centrosome and basal body associated protein [Source:HGNC Symbol;Acc:HGNC:428]
SmkCes	CCDC71	3	Set1	CCDC71	0.99		2.97e-08	3	coiled-coil domain containing 71 [Source:HGNC Symbol;Acc:HGNC:25760]
SmkCes	RABEPK	9	Set1	SCAI	0.26		9.07e-12	9	suppressor of cancer cell invasion [Source:HGNC Symbol;Acc:HGNC:26709]
SmkCes			Set1	RABEPK	0.74		3.14e-12	9	Rab9 effector protein with kelch motifs [Source:HGNC Symbol;Acc:HGNC:16896]
SmkCes			Set2	SCAI	1		9.07e-12	9	suppressor of cancer cell invasion [Source:HGNC Symbol;Acc:HGNC:26709]
SmkCes	XRCC3	14	Set1	XRCC3	0.98		4.13e-07	14	X-ray repair cross complementing 3 [Source:HGNC Symbol;Acc:HGNC:12830]
SmkCes	IREB2	15	Set1	IREB2	0.98		6.3e-08	15	iron responsive element binding protein 2 [Source:HGNC Symbol;Acc:HGNC:6115]
SmkCes	ALKBH5	17	Set1	ALKBH5	1		3.22e-08	17	alkB homolog 5, RNA demethylase [Source:HGNC Symbol;Acc:HGNC:25996]
SmkCes	CYP2T1P	19	Set1	CYP2T1P	1		3.38e-12	19	cytochrome P450 family 2 subfamily T member 1, pseudogene [Source:HGNC Symbol;Acc:HGNC:18852]
SmkCes			Set2	SUPT5H	0.1		0.612	19	SPT5 homolog, DSIF elongation factor subunit [Source:HGNC Symbol;Acc:HGNC:11469]
SmkCes			Set2	ZNF780A	0.27		0.989	19	zinc finger protein 780A [Source:HGNC Symbol;Acc:HGNC:27603]
SmkCes			Set2	COQ8B	0.63		2.19e-08	19	coenzyme Q8B [Source:HGNC Symbol;Acc:HGNC:19041]
SmkCes	PMM1	22	Set1	PMM1	0.99		2.3e-08	22	phosphomannomutase 1 [Source:HGNC Symbol;Acc:HGNC:9114]
SmkCes	GMPPB	3	Set1	AMT	0.43	Stomach	2.12e-09	3	aminomethyltransferase [Source:HGNC Symbol;Acc:HGNC:473]
SmkCes			Set1	GMPPB	0.56		1.62e-09	3	GDP-mannose pyrophosphorylase B [Source:HGNC Symbol;Acc:HGNC:22932]
SmkCes			Set2	AMT	1		2.12e-09	3	aminomethyltransferase [Source:HGNC Symbol;Acc:HGNC:473]
SmkCes	ATP6AP1L	5	Set1	ATP6AP1L	1		1.83e-06	5	ATPase H+ transporting accessory protein 1 like [Source:HGNC Symbol;Acc:HGNC:28091]
SmkCes	XRCC3	14	Set1	XRCC3	0.97		8.56e-07	14	X-ray repair cross complementing 3 [Source:HGNC Symbol;Acc:HGNC:12830]
SmkCes	DESI1	22	Set1	DESI1	1		3.35e-11	22	desumoylating isopeptidase 1 [Source:HGNC Symbol;Acc:HGNC:24577]
SmkCes	AMT	3	Set1	AMT	0.94	Testis	5.05e-12	3	aminomethyltransferase [Source:HGNC Symbol;Acc:HGNC:473]
SmkCes	CHRNB4	15	Set1	CHRNB4	1		1.09e-09	15	cholinergic receptor nicotinic beta 4 subunit [Source:HGNC Symbol;Acc:HGNC:1964]
SmkCes	CYP2B7P	19	Set1	CYP2B7P	1		9.94e-11	19	cytochrome P450 family 2 subfamily B member 7, pseudogene [Source:HGNC Symbol;Acc:HGNC:2616]
SmkCes	COL20A1	20	Set1	COL20A1	1		1.69e-07	20	collagen type XX alpha 1 chain [Source:HGNC Symbol;Acc:HGNC:14670]
SmkCes	POLR3H	22	Set1	POLR3H	0.99		1.4e-09	22	RNA polymerase III subunit H [Source:HGNC Symbol;Acc:HGNC:30349]
SmkCes	NME7	1	Set1	NME7	1	Thyroid	2.36e-06	1	NME/NM23 family member 7 [Source:HGNC Symbol;Acc:HGNC:20461]
SmkCes	AMT	3	Set1	AMT	0.9		4.17e-11	3	aminomethyltransferase [Source:HGNC Symbol;Acc:HGNC:473]
SmkCes			Set2	QRICH1	0.81		5.68e-10	3	glutamine rich 1 [Source:HGNC Symbol;Acc:HGNC:24713]
SmkCes			Set2	GPX1	0.11		5.53e-09	3	glutathione peroxidase 1 [Source:HGNC Symbol;Acc:HGNC:4553]
SmkCes			Set3	GPX1	0.57		5.53e-09	3	glutathione peroxidase 1 [Source:HGNC Symbol;Acc:HGNC:4553]
SmkCes			Set3	IP6K1	0.36		2.09e-09	3	inositol hexakisphosphate kinase 1 [Source:HGNC Symbol;Acc:HGNC:18360]
SmkCes	SLC20A2	8	Set1	SLC20A2	1		2.04e-06	8	solute carrier family 20 member 2 [Source:HGNC Symbol;Acc:HGNC:10947]
SmkCes	PRPS1P2	9	Set1	PRPS1P2	0.95		1.27e-09	9	phosphoribosyl pyrophosphate synthetase 1 pseudogene 2 [Source:HGNC Symbol;Acc:HGNC:9464]
SmkCes	TEDC1	14	Set1	TEDC1	1		1.7e-40	14	tubulin epsilon and delta complex 1 [Source:HGNC Symbol;Acc:HGNC:20127]
SmkCes	CEACAM4	19	Set1	CEACAM4	1		3.28e-21	19	CEA cell adhesion molecule 4 [Source:HGNC Symbol;Acc:HGNC:1816]
SmkCes	ARFRP1	20	Set1	ARFRP1	1		8.13e-10	20	ADP ribosylation factor related protein 1 [Source:HGNC Symbol;Acc:HGNC:662]
SmkCes	ACO2	22	Set1	ACO2	0.97		3.44e-10	22	aconitase 2 [Source:HGNC Symbol;Acc:HGNC:118]
SmkCes			Set2	MEI1	1		1.46e-08	22	meiotic double-stranded break formation protein 1 [Source:HGNC Symbol;Acc:HGNC:28613]
SmkCes	NME7	1	Set1	NME7	1	Uterus	2.37e-06	1	NME/NM23 family member 7 [Source:HGNC Symbol;Acc:HGNC:20461]
SmkCes	AS3MT	10	Set1	AS3MT	0.99		1.95e-06	10	arsenite methyltransferase [Source:HGNC Symbol;Acc:HGNC:17452]
SmkCes	CYP2A7	19	Set1	CYP2A7	0.96		1.27e-08	19	cytochrome P450 family 2 subfamily A member 7 [Source:HGNC Symbol;Acc:HGNC:2611]
SmkCes	CENPM	22	Set1	ATF4	1		0.0403	22	activating transcription factor 4 [Source:HGNC Symbol;Acc:HGNC:786]
SmkCes	AMT	3	Set1	AMT	1	Vagina	1.15e-10	3	aminomethyltransferase [Source:HGNC Symbol;Acc:HGNC:473]
SmkCes	P4HTM		Set1	QRICH1	0.08	Whole_Blood	1.11e-11	3	glutamine rich 1 [Source:HGNC Symbol;Acc:HGNC:24713]
SmkCes			Set1	P4HTM	0.89		9.46e-13	3	prolyl 4-hydroxylase, transmembrane [Source:HGNC Symbol;Acc:HGNC:28858]
SmkCes			Set2	ATRIP	0.18		0.776	3	ATR interacting protein [Source:HGNC Symbol;Acc:HGNC:33499]
SmkCes			Set2	AMT	0.82		3.15e-11	3	aminomethyltransferase [Source:HGNC Symbol;Acc:HGNC:473]
SmkCes	RABEPK	9	Set1	PPP6C	0.15		1.33e-08	9	protein phosphatase 6 catalytic subunit [Source:HGNC Symbol;Acc:HGNC:9323]
SmkCes			Set1	RABEPK	0.85		2.19e-09	9	Rab9 effector protein with kelch motifs [Source:HGNC Symbol;Acc:HGNC:16896]
SmkCes	XRCC3	14	Set1	XRCC3	1		2.37e-07	14	X-ray repair cross complementing 3 [Source:HGNC Symbol;Acc:HGNC:12830]
SmkCes	PSMA4	15	Set1	PSMA4	1		5.09e-11	15	proteasome 20S subunit alpha 4 [Source:HGNC Symbol;Acc:HGNC:9533]
SmkCes	SREBF1	17	Set1	TOM1L2	0.38		2.08e-06	17	target of myb1 like 2 membrane trafficking protein [Source:HGNC Symbol;Acc:HGNC:11984]
SmkCes			Set1	SREBF1	0.62		1.26e-06	17	sterol regulatory element binding transcription factor 1 [Source:HGNC Symbol;Acc:HGNC:11289]
SmkCes	COQ8B	19	Set1	EGLN2	0.4		3.22e-09	19	egl-9 family hypoxia inducible factor 2 [Source:HGNC Symbol;Acc:HGNC:14660]
SmkCes			Set1	COQ8B	0.53		2.41e-09	19	coenzyme Q8B [Source:HGNC Symbol;Acc:HGNC:19041]
SmkCes			Set2	EGLN2	0.96		3.22e-09	19	egl-9 family hypoxia inducible factor 2 [Source:HGNC Symbol;Acc:HGNC:14660]
SmkCes	LIME1	20	Set1	LIME1	1		1.37e-10	20	Lck interacting transmembrane adaptor 1 [Source:HGNC Symbol;Acc:HGNC:26016]
SmkCes	TEF	22	Set1	TEF	0.95		6.41e-10	22	TEF transcription factor, PAR bZIP family member [Source:HGNC Symbol;Acc:HGNC:11722]
SmkCes			Set2	MEI1	1		1.26e-08	22	meiotic double-stranded break formation protein 1 [Source:HGNC Symbol;Acc:HGNC:28613]

## Sheet: Suppl.Table 10d AgeInit
Genes in Fine-mapping Credible Intervals ( AgeInit )
Trait	Top gene in locus	Chr	Set #	Gene in Credible set (90%)	PIP	Tissue	Pvalue in TESLA	Chr	Description
AgeInit	WDPCP	2	Set1	WDPCP	0.98	Adipose_Subcutaneous	7.71e-11	2	WD repeat containing planar cell polarity effector [Source:HGNC Symbol;Acc:HGNC:28027]
AgeInit	UGP2		Set1	UGP2	0.98	Adipose_Visceral_Omentum	5.42e-10	2	UDP-glucose pyrophosphorylase 2 [Source:HGNC Symbol;Acc:HGNC:12527]
AgeInit	GRK4	4	Set1	GRK4	0.99		1.59e-06	4	G protein-coupled receptor kinase 4 [Source:HGNC Symbol;Acc:HGNC:4543]
AgeInit	VDAC2	10	Set1	VDAC2	1		1.59e-06	10	voltage dependent anion channel 2 [Source:HGNC Symbol;Acc:HGNC:12672]
AgeInit	PGAP3	17	Set1	PGAP3	0.99		1.08e-06	17	post-GPI attachment to proteins phospholipase 3 [Source:HGNC Symbol;Acc:HGNC:23719]
AgeInit	IFT80	3	Set1	IFT80	1	Adrenal_Gland	4.35e-07	3	intraflagellar transport 80 [Source:HGNC Symbol;Acc:HGNC:29262]
AgeInit	GRK4	4	Set1	GRK4	0.95		5.41e-08	4	G protein-coupled receptor kinase 4 [Source:HGNC Symbol;Acc:HGNC:4543]
AgeInit	VDAC2	10	Set1	VDAC2	1		1.33e-06	10	voltage dependent anion channel 2 [Source:HGNC Symbol;Acc:HGNC:12672]
AgeInit	TIGD3	11	Set1	TIGD3	0.96		2.25e-06	11	tigger transposable element derived 3 [Source:HGNC Symbol;Acc:HGNC:18334]
AgeInit	RPS26	12	Set1	RPS26	1		5.98e-07	12	ribosomal protein S26 [Source:HGNC Symbol;Acc:HGNC:10414]
AgeInit	GRK4	4	Set1	GRK4	1	Artery_Coronary	1.56e-06	4	G protein-coupled receptor kinase 4 [Source:HGNC Symbol;Acc:HGNC:4543]
AgeInit	VDAC2	10	Set1	VDAC2	1	Artery_Tibial	4.49e-09	10	voltage dependent anion channel 2 [Source:HGNC Symbol;Acc:HGNC:12672]
AgeInit	COPS7A	12	Set1	COPS7A	1		3.69e-07	12	COP9 signalosome subunit 7A [Source:HGNC Symbol;Acc:HGNC:16758]
AgeInit	EHBP1	2	Set1	EHBP1	1	Brain_Amygdala	2.47e-06	2	EH domain binding protein 1 [Source:HGNC Symbol;Acc:HGNC:29144]
AgeInit	CHRNA2	8	Set1	CHRNA2	1	Brain_Caudate_basal_ganglia	2.29e-06	8	cholinergic receptor nicotinic alpha 2 subunit [Source:HGNC Symbol;Acc:HGNC:1956]
AgeInit	GRK4	4	Set1	GRK4	1	Brain_Cerebellar_Hemisphere	1.86e-06	4	G protein-coupled receptor kinase 4 [Source:HGNC Symbol;Acc:HGNC:4543]
AgeInit	POU3F2	6	Set1	POU3F2	1		1.78e-06	6	POU class 3 homeobox 2 [Source:HGNC Symbol;Acc:HGNC:9215]
AgeInit	CHRNA2	8	Set1	CHRNA2	1		2.24e-11	8	cholinergic receptor nicotinic alpha 2 subunit [Source:HGNC Symbol;Acc:HGNC:1956]
AgeInit	MSANTD1	4	Set1	GRK4	0.1	Brain_Cerebellum	3.11e-06	4	G protein-coupled receptor kinase 4 [Source:HGNC Symbol;Acc:HGNC:4543]
AgeInit			Set1	MSANTD1	0.9		3.02e-07	4	Myb/SANT DNA binding domain containing 1 [Source:HGNC Symbol;Acc:HGNC:33741]
AgeInit	CHRNA2	8	Set1	CHRNA2	1		3.3e-10	8	cholinergic receptor nicotinic alpha 2 subunit [Source:HGNC Symbol;Acc:HGNC:1956]
AgeInit	GRK4	4	Set1	GRK4	1	Brain_Cortex	1.51e-06	4	G protein-coupled receptor kinase 4 [Source:HGNC Symbol;Acc:HGNC:4543]
AgeInit	BORCS7	10	Set1	BORCS7	0.99		1.77e-06	10	BLOC-1 related complex subunit 7 [Source:HGNC Symbol;Acc:HGNC:23516]
AgeInit	SNF8	17	Set1	SNF8	1	Brain_Frontal_Cortex_BA9	9.23e-07	17	SNF8 subunit of ESCRT-II [Source:HGNC Symbol;Acc:HGNC:17028]
AgeInit	ABHD1	2	Set1	ABHD1	1	Brain_Hippocampus	8.52e-07	2	abhydrolase domain containing 1 [Source:HGNC Symbol;Acc:HGNC:17553]
AgeInit	RPS26	12	Set1	SUOX	0.14		1.13e-05	12	sulfite oxidase [Source:HGNC Symbol;Acc:HGNC:11460]
AgeInit			Set1	RPS26	0.86		1.73e-06	12	ribosomal protein S26 [Source:HGNC Symbol;Acc:HGNC:10414]
AgeInit			Set1	RPS26	1	Brain_Substantia_nigra	8.33e-07	12	ribosomal protein S26 [Source:HGNC Symbol;Acc:HGNC:10414]
AgeInit	TXNL4B	16	Set1	TXNL4B	0.81		1.91e-08	16	thioredoxin like 4B [Source:HGNC Symbol;Acc:HGNC:26041]
AgeInit			Set1	HPR	0.19		8.56e-08	16	haptoglobin-related protein [Source:HGNC Symbol;Acc:HGNC:5156]
AgeInit	MDH1	2	Set1	MDH1	1	Breast_Mammary_Tissue	1.27e-08	2	malate dehydrogenase 1 [Source:HGNC Symbol;Acc:HGNC:6970]
AgeInit	YBEY	21	Set1	YBEY	1		5.77e-15	21	ybeY metalloendoribonuclease [Source:HGNC Symbol;Acc:HGNC:1299]
AgeInit	GRK4	4	Set1	GRK4	1	Cells_EBV-transformed_lymphocytes	1.4e-10	4	G protein-coupled receptor kinase 4 [Source:HGNC Symbol;Acc:HGNC:4543]
AgeInit	HLA-DQB1	6	Set1	HLA-DQB1	1		3.12e-13	6	major histocompatibility complex, class II, DQ beta 1 [Source:HGNC Symbol;Acc:HGNC:4944]
AgeInit	OTX1	2	Set1	OTX1	1	Cells_Transformed_fibroblasts	1.64e-07	2	orthodenticle homeobox 1 [Source:HGNC Symbol;Acc:HGNC:8521]
AgeInit	MAPK8IP1P2	17	Set1	MAPK8IP1P2	1		5.57e-11	17	mitogen-activated protein kinase 8 interacting protein 1 pseudogene 2 [Source:HGNC Symbol;Acc:HGNC:52402]
AgeInit	PIGK	1	Set1	PIGK	1	Colon_Sigmoid	8.71e-07	1	phosphatidylinositol glycan anchor biosynthesis class K [Source:HGNC Symbol;Acc:HGNC:8965]
AgeInit	WDPCP	2	Set1	WDPCP	1		1.53e-09	2	WD repeat containing planar cell polarity effector [Source:HGNC Symbol;Acc:HGNC:28027]
AgeInit	COMMD7	20	Set1	COMMD7	1		3.61e-07	20	COMM domain containing 7 [Source:HGNC Symbol;Acc:HGNC:16223]
AgeInit	GRK4	4	Set1	GRK4	1	Colon_Transverse	2.18e-09	4	G protein-coupled receptor kinase 4 [Source:HGNC Symbol;Acc:HGNC:4543]
AgeInit	FBXL20	17	Set1	FBXL20	0.99		5.18e-07	17	F-box and leucine rich repeat protein 20 [Source:HGNC Symbol;Acc:HGNC:24679]
AgeInit	WDPCP	2	Set1	WDPCP	1	Esophagus_Gastroesophageal_Junction	2.28e-07	2	WD repeat containing planar cell polarity effector [Source:HGNC Symbol;Acc:HGNC:28027]
AgeInit	GRK4	4	Set1	GRK4	1		1.18e-06	4	G protein-coupled receptor kinase 4 [Source:HGNC Symbol;Acc:HGNC:4543]
AgeInit	NOSTRIN	2	Set1	NOSTRIN	1	Esophagus_Mucosa	1.44e-06	2	nitric oxide synthase trafficking [Source:HGNC Symbol;Acc:HGNC:20203]
AgeInit	GRK4	4	Set1	GRK4	1	Esophagus_Muscularis	1.18e-06	4	G protein-coupled receptor kinase 4 [Source:HGNC Symbol;Acc:HGNC:4543]
AgeInit	PGAP3	17	Set1	PGAP3	0.99		1.52e-06	17	post-GPI attachment to proteins phospholipase 3 [Source:HGNC Symbol;Acc:HGNC:23719]
AgeInit	MAPRE2	18	Set1	MAPRE2	1		8.18e-07	18	microtubule associated protein RP/EB family member 2 [Source:HGNC Symbol;Acc:HGNC:6891]
AgeInit	MAD1L1	7	Set1	MAD1L1	1	Heart_Atrial_Appendage	4.49e-08	7	mitotic arrest deficient 1 like 1 [Source:HGNC Symbol;Acc:HGNC:6762]
AgeInit	ATP5MC1	17	Set1	ATP5MC1	1		1.27e-07	17	ATP synthase membrane subunit c locus 1 [Source:HGNC Symbol;Acc:HGNC:841]
AgeInit	PGAP3		Set1	PGAP3	1	Heart_Left_Ventricle	3.36e-07	17	post-GPI attachment to proteins phospholipase 3 [Source:HGNC Symbol;Acc:HGNC:23719]
AgeInit	RGS12	4	Set1	RGS12	0.94	Lung	9.17e-08	4	regulator of G protein signaling 12 [Source:HGNC Symbol;Acc:HGNC:9994]
AgeInit	SH2B2	7	Set1	SH2B2	1		3.83e-08	7	SH2B adaptor protein 2 [Source:HGNC Symbol;Acc:HGNC:17381]
AgeInit	MSANTD1	4	Set1	MSANTD1	0.98	Muscle_Skeletal	4.59e-08	4	Myb/SANT DNA binding domain containing 1 [Source:HGNC Symbol;Acc:HGNC:33741]
AgeInit	PNMT	17	Set1	PNMT	0.98		2.3e-07	17	phenylethanolamine N-methyltransferase [Source:HGNC Symbol;Acc:HGNC:9160]
AgeInit	MDH1	2	Set1	MDH1	1	Nerve_Tibial	2e-07	2	malate dehydrogenase 1 [Source:HGNC Symbol;Acc:HGNC:6970]
AgeInit	MSANTD1	4	Set1	MSANTD1	0.96		2.19e-07	4	Myb/SANT DNA binding domain containing 1 [Source:HGNC Symbol;Acc:HGNC:33741]
AgeInit	CAPZA2	7	Set1	CAPZA2	1		6.21e-07	7	capping actin protein of muscle Z-line subunit alpha 2 [Source:HGNC Symbol;Acc:HGNC:1490]
AgeInit	PGAP3	17	Set1	PGAP3	1	Pancreas	1.53e-06	17	post-GPI attachment to proteins phospholipase 3 [Source:HGNC Symbol;Acc:HGNC:23719]
AgeInit	HLA-DQB1	6	Set1	HLA-DQB1	1	Prostate	3.33e-10	6	major histocompatibility complex, class II, DQ beta 1 [Source:HGNC Symbol;Acc:HGNC:4944]
AgeInit	RPS26	12	Set1	RPS26	1		4.45e-08	12	ribosomal protein S26 [Source:HGNC Symbol;Acc:HGNC:10414]
AgeInit	MDH1	2	Set1	MDH1	1	Skin_Not_Sun_Exposed_Suprapubic	5.25e-07	2	malate dehydrogenase 1 [Source:HGNC Symbol;Acc:HGNC:6970]
AgeInit	RPS26	12	Set1	RPS26	0.96		2.19e-06	12	ribosomal protein S26 [Source:HGNC Symbol;Acc:HGNC:10414]
AgeInit	PPP1R1B	17	Set1	PPP1R1B	1		1.28e-07	17	protein phosphatase 1 regulatory inhibitor subunit 1B [Source:HGNC Symbol;Acc:HGNC:9287]
AgeInit	CBX6	22	Set1	CBX6	0.99	Skin_Sun_Exposed_Lower_leg	1.8e-06	22	chromobox 6 [Source:HGNC Symbol;Acc:HGNC:1556]
AgeInit	GRK4	4	Set1	GRK4	1	Small_Intestine_Terminal_Ileum	2.38e-07	4	G protein-coupled receptor kinase 4 [Source:HGNC Symbol;Acc:HGNC:4543]
AgeInit	SUOX	12	Set1	SUOX	1		1.39e-06	12	sulfite oxidase [Source:HGNC Symbol;Acc:HGNC:11460]
AgeInit	PGAP3	17	Set1	PGAP3	1		9.56e-07	17	post-GPI attachment to proteins phospholipase 3 [Source:HGNC Symbol;Acc:HGNC:23719]
AgeInit	FBXO11	2	Set1	FBXO11	1	Spleen	7.96e-07	2	F-box protein 11 [Source:HGNC Symbol;Acc:HGNC:13590]
AgeInit	GRK4	4	Set1	GRK4	0.99	Stomach	2.53e-07	4	G protein-coupled receptor kinase 4 [Source:HGNC Symbol;Acc:HGNC:4543]
AgeInit	BTN2A1	6	Set1	BTN2A1	1	Testis	1.08e-06	6	butyrophilin subfamily 2 member A1 [Source:HGNC Symbol;Acc:HGNC:1136]
AgeInit	GTF2IP7	7	Set1	GTF2IP7	1		2.95e-08	7	general transcription factor IIi pseudogene 7 [Source:HGNC Symbol;Acc:HGNC:51720]
AgeInit	VDAC2	10	Set1	VDAC2	1		6.67e-07	10	voltage dependent anion channel 2 [Source:HGNC Symbol;Acc:HGNC:12672]
AgeInit	NOL4L-DT	20	Set1	NOL4L-DT	0.99		9.43e-07	20	NOL4L divergent transcript [Source:HGNC Symbol;Acc:HGNC:44310]
AgeInit	MDH1	2	Set1	MDH1	1	Thyroid	9.48e-07	2	malate dehydrogenase 1 [Source:HGNC Symbol;Acc:HGNC:6970]
AgeInit	GRK4	4	Set1	GRK4	0.76		4.92e-07	4	G protein-coupled receptor kinase 4 [Source:HGNC Symbol;Acc:HGNC:4543]
AgeInit			Set1	MSANTD1	0.18		2.24e-06	4	Myb/SANT DNA binding domain containing 1 [Source:HGNC Symbol;Acc:HGNC:33741]
AgeInit	RAPSN	11	Set1	RAPSN	1		2.87e-07	11	receptor associated protein of the synapse [Source:HGNC Symbol;Acc:HGNC:9863]
AgeInit	PGAP3	17	Set1	PGAP3	1		2.34e-06	17	post-GPI attachment to proteins phospholipase 3 [Source:HGNC Symbol;Acc:HGNC:23719]
AgeInit	GRK4	4	Set1	GRK4	1	Uterus	1.54e-07	4	G protein-coupled receptor kinase 4 [Source:HGNC Symbol;Acc:HGNC:4543]
AgeInit	XPNPEP3	22	Set1	XPNPEP3	1	Vagina	1.73e-06	22	X-prolyl aminopeptidase 3 [Source:HGNC Symbol;Acc:HGNC:28052]
AgeInit	HTT	4	Set1	HTT	1	Whole_Blood	7.83e-10	4	huntingtin [Source:HGNC Symbol;Acc:HGNC:4851]
AgeInit	LRRC14	8	Set1	LRRC14	0.99		1.68e-06	8	leucine rich repeat containing 14 [Source:HGNC Symbol;Acc:HGNC:20419]
AgeInit	MEI1	22	Set1	MEI1	0.99		1.49e-06	22	meiotic double-stranded break formation protein 1 [Source:HGNC Symbol;Acc:HGNC:28613]

## Sheet: Suppl.Table 11a CigDay
Significant GO terms in each tissue
Trait	GO ID	Description (MSigDB)	pvalue	Tissue	*Categories		* See explanation for each acronym
CigDay	GO:0098693	GO_REGULATION_OF_SYNAPTIC_VESICLE_CYCLE	6.75e-09	Brain_Amygdala	BP
CigDay	GO:2000300	GO_REGULATION_OF_SYNAPTIC_VESICLE_EXOCYTOSIS	6.75e-09		BP
CigDay	GO:0051938	GO_L_GLUTAMATE_IMPORT	1.95e-06		BP
CigDay	GO:0140029	GO_EXOCYTIC_PROCESS	4.07e-06		BP
CigDay	GO:0055065	GO_METAL_ION_HOMEOSTASIS	4.62e-06		BP
CigDay	GO:1901019	GO_REGULATION_OF_CALCIUM_ION_TRANSMEMBRANE_TRANSPORTER_ACTIVITY	7.34e-06		BP
CigDay	GO:0035630	GO_BONE_MINERALIZATION_INVOLVED_IN_BONE_MATURATION	1.36e-05		BP
CigDay	GO:0007197	GO_ADENYLATE_CYCLASE_INHIBITING_G_PROTEIN_COUPLED_ACETYLCHOLINE_RECEPTOR_SIGNALING_PATHWAY	1.87e-05		BP
CigDay	GO:0007210	GO_SEROTONIN_RECEPTOR_SIGNALING_PATHWAY	1.87e-05		BP
CigDay	GO:0070914	GO_UV_DAMAGE_EXCISION_REPAIR	2.07e-05		BP
CigDay	GO:0007271	GO_SYNAPTIC_TRANSMISSION_CHOLINERGIC	3.1e-05		BP
CigDay	GO:0031167	GO_RRNA_METHYLATION	3.38e-05		BP
CigDay	GO:0035095	GO_BEHAVIORAL_RESPONSE_TO_NICOTINE	3.53e-05		BP
CigDay	GO:0007129	GO_SYNAPSIS	4.33e-05		BP
CigDay	GO:0060159	GO_REGULATION_OF_DOPAMINE_RECEPTOR_SIGNALING_PATHWAY	4.65e-05		BP
CigDay	GO:1905208	GO_NEGATIVE_REGULATION_OF_CARDIOCYTE_DIFFERENTIATION	4.65e-05		BP
CigDay	GO:0061050	GO_REGULATION_OF_CELL_GROWTH_INVOLVED_IN_CARDIAC_MUSCLE_CELL_DEVELOPMENT	4.65e-05		BP
CigDay	GO:0061052	GO_NEGATIVE_REGULATION_OF_CELL_GROWTH_INVOLVED_IN_CARDIAC_MUSCLE_CELL_DEVELOPMENT	4.65e-05		BP
CigDay	GO:0099565	GO_CHEMICAL_SYNAPTIC_TRANSMISSION_POSTSYNAPTIC	2.11e-11	Brain_Anterior_cingulate_cortex_BA24	BP
CigDay	GO:0061037	GO_NEGATIVE_REGULATION_OF_CARTILAGE_DEVELOPMENT	2.84e-08		BP
CigDay	GO:0043632	GO_MODIFICATION_DEPENDENT_MACROMOLECULE_CATABOLIC_PROCESS	4.65e-08		BP
CigDay	GO:0032331	GO_NEGATIVE_REGULATION_OF_CHONDROCYTE_DIFFERENTIATION	5.66e-08		BP
CigDay	GO:0035095	GO_BEHAVIORAL_RESPONSE_TO_NICOTINE	8.82e-08		BP
CigDay	GO:0070072	GO_VACUOLAR_PROTON_TRANSPORTING_V_TYPE_ATPASE_COMPLEX_ASSEMBLY	2.66e-07		BP
CigDay	GO:1905146	GO_LYSOSOMAL_PROTEIN_CATABOLIC_PROCESS	2.66e-07		BP
CigDay	GO:0070070	GO_PROTON_TRANSPORTING_V_TYPE_ATPASE_COMPLEX_ASSEMBLY	2.66e-07		BP
CigDay	GO:0007416	GO_SYNAPSE_ASSEMBLY	9.76e-07		BP
CigDay	GO:0042471	GO_EAR_MORPHOGENESIS	2.76e-06		BP
CigDay	GO:0098743	GO_CELL_AGGREGATION	7.17e-06		BP
CigDay	GO:0021681	GO_CEREBELLAR_GRANULAR_LAYER_DEVELOPMENT	7.17e-06		BP
CigDay	GO:0035751	GO_REGULATION_OF_LYSOSOMAL_LUMEN_PH	7.34e-06		BP
CigDay	GO:0034694	GO_RESPONSE_TO_PROSTAGLANDIN	7.76e-06		BP
CigDay	GO:0071379	GO_CELLULAR_RESPONSE_TO_PROSTAGLANDIN_STIMULUS	8.09e-06		BP
CigDay	GO:0001709	GO_CELL_FATE_DETERMINATION	1.14e-05		BP
CigDay	GO:0001837	GO_EPITHELIAL_TO_MESENCHYMAL_TRANSITION	1.34e-05		BP
CigDay	GO:0008207	GO_C21_STEROID_HORMONE_METABOLIC_PROCESS	1.94e-05		BP
CigDay	GO:0050818	GO_REGULATION_OF_COAGULATION	2.17e-05		BP
CigDay	GO:0051130	GO_POSITIVE_REGULATION_OF_CELLULAR_COMPONENT_ORGANIZATION	2.83e-05		BP
CigDay	GO:0098801	GO_REGULATION_OF_RENAL_SYSTEM_PROCESS	3.12e-05		BP
CigDay	GO:0060080	GO_INHIBITORY_POSTSYNAPTIC_POTENTIAL	3.78e-05		BP
CigDay	GO:1990504	GO_DENSE_CORE_GRANULE_EXOCYTOSIS	3.78e-05		BP
CigDay	GO:2000302	GO_POSITIVE_REGULATION_OF_SYNAPTIC_VESICLE_EXOCYTOSIS	3.78e-05		BP
CigDay	GO:0099525	GO_PRESYNAPTIC_DENSE_CORE_VESICLE_EXOCYTOSIS	3.78e-05		BP
CigDay	GO:0097151	GO_POSITIVE_REGULATION_OF_INHIBITORY_POSTSYNAPTIC_POTENTIAL	3.78e-05		BP
CigDay	GO:0019532	GO_OXALATE_TRANSPORT	4.24e-05		BP
CigDay	GO:0008272	GO_SULFATE_TRANSPORT	4.24e-05		BP
CigDay	GO:0070306	GO_LENS_FIBER_CELL_DIFFERENTIATION	4.51e-05		BP
CigDay	GO:0043200	GO_RESPONSE_TO_AMINO_ACID	4.72e-05		BP
CigDay	GO:0060292	GO_LONG_TERM_SYNAPTIC_DEPRESSION	6.45e-05		BP
CigDay	GO:0048747	GO_MUSCLE_FIBER_DEVELOPMENT	2.62e-16	Brain_Caudate_basal_ganglia	BP
CigDay	GO:0014059	GO_REGULATION_OF_DOPAMINE_SECRETION	6.67e-14		BP
CigDay	GO:0035095	GO_BEHAVIORAL_RESPONSE_TO_NICOTINE	9.61e-14		BP
CigDay	GO:0043632	GO_MODIFICATION_DEPENDENT_MACROMOLECULE_CATABOLIC_PROCESS	1.01e-13		BP
CigDay	GO:2000300	GO_REGULATION_OF_SYNAPTIC_VESICLE_EXOCYTOSIS	1.17e-13		BP
CigDay	GO:0098693	GO_REGULATION_OF_SYNAPTIC_VESICLE_CYCLE	1.67e-13		BP
CigDay	GO:0032331	GO_NEGATIVE_REGULATION_OF_CHONDROCYTE_DIFFERENTIATION	3.85e-13		BP
CigDay	GO:1901374	GO_ACETATE_ESTER_TRANSPORT	2.11e-12		BP
CigDay	GO:0090101	GO_NEGATIVE_REGULATION_OF_TRANSMEMBRANE_RECEPTOR_PROTEIN_SERINE_THREONINE_KINASE_SIGNALING_PATHWAY	2.71e-11		BP
CigDay	GO:0099172	GO_PRESYNAPSE_ORGANIZATION	4.24e-11		BP
CigDay	GO:0046622	GO_POSITIVE_REGULATION_OF_ORGAN_GROWTH	4.31e-10		BP
CigDay	GO:0032801	GO_RECEPTOR_CATABOLIC_PROCESS	7e-10		BP
CigDay	GO:0044257	GO_CELLULAR_PROTEIN_CATABOLIC_PROCESS	1.49e-09		BP
CigDay	GO:0035934	GO_CORTICOSTERONE_SECRETION	5.51e-08		BP
CigDay	GO:0035933	GO_GLUCOCORTICOID_SECRETION	5.51e-08		BP
CigDay	GO:0051458	GO_CORTICOTROPIN_SECRETION	5.51e-08		BP
CigDay	GO:0043435	GO_RESPONSE_TO_CORTICOTROPIN_RELEASING_HORMONE	5.51e-08		BP
CigDay	GO:0032802	GO_LOW_DENSITY_LIPOPROTEIN_PARTICLE_RECEPTOR_CATABOLIC_PROCESS	1.08e-07		BP
CigDay	GO:2000095	GO_REGULATION_OF_WNT_SIGNALING_PATHWAY_PLANAR_CELL_POLARITY_PATHWAY	1.45e-07		BP
CigDay	GO:0051934	GO_CATECHOLAMINE_UPTAKE_INVOLVED_IN_SYNAPTIC_TRANSMISSION	1.45e-07		BP
CigDay	GO:0090493	GO_CATECHOLAMINE_UPTAKE	1.45e-07		BP
CigDay	GO:0051584	GO_REGULATION_OF_DOPAMINE_UPTAKE_INVOLVED_IN_SYNAPTIC_TRANSMISSION	1.45e-07		BP
CigDay	GO:0060158	GO_PHOSPHOLIPASE_C_ACTIVATING_DOPAMINE_RECEPTOR_SIGNALING_PATHWAY	1.45e-07		BP
CigDay	GO:0046958	GO_NONASSOCIATIVE_LEARNING	1.45e-07		BP
CigDay	GO:1903995	GO_REGULATION_OF_NON_MEMBRANE_SPANNING_PROTEIN_TYROSINE_KINASE_ACTIVITY	2.46e-07		BP
CigDay	GO:0099565	GO_CHEMICAL_SYNAPTIC_TRANSMISSION_POSTSYNAPTIC	3.32e-07		BP
CigDay	GO:0033292	GO_T_TUBULE_ORGANIZATION	7.93e-07		BP
CigDay	GO:0050432	GO_CATECHOLAMINE_SECRETION	2.75e-06		BP
CigDay	GO:0060080	GO_INHIBITORY_POSTSYNAPTIC_POTENTIAL	3.33e-06		BP
CigDay	GO:0086070	GO_SA_NODE_CELL_TO_ATRIAL_CARDIAC_MUSCLE_CELL_COMMUNICATION	3.84e-06		BP
CigDay	GO:0086046	GO_MEMBRANE_DEPOLARIZATION_DURING_SA_NODE_CELL_ACTION_POTENTIAL	3.84e-06		BP
CigDay	GO:0031573	GO_INTRA_S_DNA_DAMAGE_CHECKPOINT	3.98e-06		BP
CigDay	GO:0099509	GO_REGULATION_OF_PRESYNAPTIC_CYTOSOLIC_CALCIUM_ION_CONCENTRATION	7.93e-06		BP
CigDay	GO:0071242	GO_CELLULAR_RESPONSE_TO_AMMONIUM_ION	1e-05		BP
CigDay	GO:0034111	GO_NEGATIVE_REGULATION_OF_HOMOTYPIC_CELL_CELL_ADHESION	1.06e-05		BP
CigDay	GO:0034110	GO_REGULATION_OF_HOMOTYPIC_CELL_CELL_ADHESION	1.06e-05		BP
CigDay	GO:1903307	GO_POSITIVE_REGULATION_OF_REGULATED_SECRETORY_PATHWAY	1.39e-05		BP
CigDay	GO:0010499	GO_PROTEASOMAL_UBIQUITIN_INDEPENDENT_PROTEIN_CATABOLIC_PROCESS	1.5e-05		BP
CigDay	GO:0061577	GO_CALCIUM_ION_TRANSMEMBRANE_TRANSPORT_VIA_HIGH_VOLTAGE_GATED_CALCIUM_CHANNEL	1.88e-05		BP
CigDay	GO:0048143	GO_ASTROCYTE_ACTIVATION	2.34e-05		BP
CigDay	GO:0090166	GO_GOLGI_DISASSEMBLY	2.51e-05		BP
CigDay	GO:0044387	GO_NEGATIVE_REGULATION_OF_PROTEIN_KINASE_ACTIVITY_BY_REGULATION_OF_PROTEIN_PHOSPHORYLATION	2.66e-05		BP
CigDay	GO:0071569	GO_PROTEIN_UFMYLATION	2.66e-05		BP
CigDay	GO:1903115	GO_REGULATION_OF_ACTIN_FILAMENT_BASED_MOVEMENT	2.82e-05		BP
CigDay	GO:0030510	GO_REGULATION_OF_BMP_SIGNALING_PATHWAY	3.16e-05		BP
CigDay	GO:0007178	GO_TRANSMEMBRANE_RECEPTOR_PROTEIN_SERINE_THREONINE_KINASE_SIGNALING_PATHWAY	3.33e-05		BP
CigDay	GO:0070527	GO_PLATELET_AGGREGATION	4.34e-05		BP
CigDay	GO:0050961	GO_DETECTION_OF_TEMPERATURE_STIMULUS_INVOLVED_IN_SENSORY_PERCEPTION	4.56e-05		BP
CigDay	GO:0003356	GO_REGULATION_OF_CILIUM_BEAT_FREQUENCY	4.68e-05		BP
CigDay	GO:0008344	GO_ADULT_LOCOMOTORY_BEHAVIOR	6.04e-11	Brain_Cerebellar_Hemisphere	BP
CigDay	GO:0007274	GO_NEUROMUSCULAR_SYNAPTIC_TRANSMISSION	8.26e-11		BP
CigDay	GO:0042135	GO_NEUROTRANSMITTER_CATABOLIC_PROCESS	9.48e-11		BP
CigDay	GO:0030534	GO_ADULT_BEHAVIOR	3.8e-10		BP
CigDay	GO:0099565	GO_CHEMICAL_SYNAPTIC_TRANSMISSION_POSTSYNAPTIC	9.35e-08		BP
CigDay	GO:0071340	GO_SKELETAL_MUSCLE_ACETYLCHOLINE_GATED_CHANNEL_CLUSTERING	5.96e-07		BP
CigDay	GO:0019695	GO_CHOLINE_METABOLIC_PROCESS	1.03e-06		BP
CigDay	GO:0042426	GO_CHOLINE_CATABOLIC_PROCESS	1.03e-06		BP
CigDay	GO:0008291	GO_ACETYLCHOLINE_METABOLIC_PROCESS	1.97e-06		BP
CigDay	GO:0071493	GO_CELLULAR_RESPONSE_TO_UV_B	3.9e-06		BP
CigDay	GO:1902895	GO_POSITIVE_REGULATION_OF_PRI_MIRNA_TRANSCRIPTION_BY_RNA_POLYMERASE_II	4.25e-06		BP
CigDay	GO:1904996	GO_POSITIVE_REGULATION_OF_LEUKOCYTE_ADHESION_TO_VASCULAR_ENDOTHELIAL_CELL	1.21e-05		BP
CigDay	GO:1904994	GO_REGULATION_OF_LEUKOCYTE_ADHESION_TO_VASCULAR_ENDOTHELIAL_CELL	1.21e-05		BP
CigDay	GO:0060911	GO_CARDIAC_CELL_FATE_COMMITMENT	1.56e-05		BP
CigDay	GO:0060413	GO_ATRIAL_SEPTUM_MORPHOGENESIS	1.56e-05		BP
CigDay	GO:0032757	GO_POSITIVE_REGULATION_OF_INTERLEUKIN_8_PRODUCTION	1.73e-05		BP
CigDay	GO:0035095	GO_BEHAVIORAL_RESPONSE_TO_NICOTINE	2.33e-14	Brain_Cerebellum	BP
CigDay	GO:0048747	GO_MUSCLE_FIBER_DEVELOPMENT	1.97e-09		BP
CigDay	GO:0046622	GO_POSITIVE_REGULATION_OF_ORGAN_GROWTH	1.21e-07		BP
CigDay	GO:0097320	GO_PLASMA_MEMBRANE_TUBULATION	2.22e-06		BP
CigDay	GO:0014904	GO_MYOTUBE_CELL_DEVELOPMENT	3.54e-06		BP
CigDay	GO:0032331	GO_NEGATIVE_REGULATION_OF_CHONDROCYTE_DIFFERENTIATION	4.03e-06		BP
CigDay	GO:0008360	GO_REGULATION_OF_CELL_SHAPE	6.42e-06		BP
CigDay	GO:0052192	GO_MOVEMENT_IN_ENVIRONMENT_OF_OTHER_ORGANISM_INVOLVED_IN_SYMBIOTIC_INTERACTION	9.75e-06		BP
CigDay	GO:0099565	GO_CHEMICAL_SYNAPTIC_TRANSMISSION_POSTSYNAPTIC	1.55e-05		BP
CigDay	GO:0061724	GO_LIPOPHAGY	1.63e-05		BP
CigDay	GO:1904502	GO_REGULATION_OF_LIPOPHAGY	1.63e-05		BP
CigDay	GO:0070232	GO_REGULATION_OF_T_CELL_APOPTOTIC_PROCESS	3.14e-05		BP
CigDay	GO:0044557	GO_RELAXATION_OF_SMOOTH_MUSCLE	3.4e-07	Brain_Cortex	BP
CigDay	GO:2001038	GO_REGULATION_OF_CELLULAR_RESPONSE_TO_DRUG	2.06e-05		BP
CigDay	GO:0070561	GO_VITAMIN_D_RECEPTOR_SIGNALING_PATHWAY	2.64e-05		BP
CigDay	GO:0046677	GO_RESPONSE_TO_ANTIBIOTIC	2.86e-05		BP
CigDay	GO:0016115	GO_TERPENOID_CATABOLIC_PROCESS	2.88e-05		BP
CigDay	GO:0060080	GO_INHIBITORY_POSTSYNAPTIC_POTENTIAL	6.62e-10	Brain_Frontal_Cortex_BA9	BP
CigDay	GO:0016079	GO_SYNAPTIC_VESICLE_EXOCYTOSIS	8.46e-09		BP
CigDay	GO:0061912	GO_SELECTIVE_AUTOPHAGY	1.88e-07		BP
CigDay	GO:0016082	GO_SYNAPTIC_VESICLE_PRIMING	5.16e-07		BP
CigDay	GO:0000018	GO_REGULATION_OF_DNA_RECOMBINATION	1.19e-06		BP
CigDay	GO:0071869	GO_RESPONSE_TO_CATECHOLAMINE	1.73e-06		BP
CigDay	GO:0019184	GO_NONRIBOSOMAL_PEPTIDE_BIOSYNTHETIC_PROCESS	2.27e-06		BP
CigDay	GO:0042398	GO_CELLULAR_MODIFIED_AMINO_ACID_BIOSYNTHETIC_PROCESS	5.19e-06		BP
CigDay	GO:1901215	GO_NEGATIVE_REGULATION_OF_NEURON_DEATH	1.21e-05		BP
CigDay	GO:1903350	GO_RESPONSE_TO_DOPAMINE	1.35e-05		BP
CigDay	GO:0033206	GO_MEIOTIC_CYTOKINESIS	1.86e-05		BP
CigDay	GO:0001977	GO_RENAL_SYSTEM_PROCESS_INVOLVED_IN_REGULATION_OF_BLOOD_VOLUME	2.57e-05		BP
CigDay	GO:0060425	GO_LUNG_MORPHOGENESIS	2.74e-05		BP
CigDay	GO:0006544	GO_GLYCINE_METABOLIC_PROCESS	2.86e-05		BP
CigDay	GO:0035640	GO_EXPLORATION_BEHAVIOR	3.28e-05		BP
CigDay	GO:0031338	GO_REGULATION_OF_VESICLE_FUSION	4.25e-05		BP
CigDay	GO:0019062	GO_VIRION_ATTACHMENT_TO_HOST_CELL	5.33e-05		BP
CigDay	GO:0015858	GO_NUCLEOSIDE_TRANSPORT	6.51e-05		BP
CigDay	GO:0009164	GO_NUCLEOSIDE_CATABOLIC_PROCESS	8.16e-05		BP
CigDay	GO:0003413	GO_CHONDROCYTE_DIFFERENTIATION_INVOLVED_IN_ENDOCHONDRAL_BONE_MORPHOGENESIS	8.96e-05		BP
CigDay	GO:0003422	GO_GROWTH_PLATE_CARTILAGE_MORPHOGENESIS	8.96e-05		BP
CigDay	GO:0003418	GO_GROWTH_PLATE_CARTILAGE_CHONDROCYTE_DIFFERENTIATION	8.96e-05		BP
CigDay	GO:0003433	GO_CHONDROCYTE_DEVELOPMENT_INVOLVED_IN_ENDOCHONDRAL_BONE_MORPHOGENESIS	8.96e-05		BP
CigDay	GO:0006909	GO_PHAGOCYTOSIS	2.79e-11	Brain_Hippocampus	BP
CigDay	GO:0016556	GO_MRNA_MODIFICATION	3.79e-10		BP
CigDay	GO:0050684	GO_REGULATION_OF_MRNA_PROCESSING	9.35e-10		BP
CigDay	GO:1900363	GO_REGULATION_OF_MRNA_POLYADENYLATION	1.7e-07		BP
CigDay	GO:0031123	GO_RNA_3_END_PROCESSING	4.52e-07		BP
CigDay	GO:0043414	GO_MACROMOLECULE_METHYLATION	1.18e-06		BP
CigDay	GO:1905168	GO_POSITIVE_REGULATION_OF_DOUBLE_STRAND_BREAK_REPAIR_VIA_HOMOLOGOUS_RECOMBINATION	3.41e-06		BP
CigDay	GO:0030041	GO_ACTIN_FILAMENT_POLYMERIZATION	4.19e-06		BP
CigDay	GO:0090503	GO_RNA_PHOSPHODIESTER_BOND_HYDROLYSIS_EXONUCLEOLYTIC	4.41e-06		BP
CigDay	GO:0080009	GO_MRNA_METHYLATION	4.8e-06		BP
CigDay	GO:0018022	GO_PEPTIDYL_LYSINE_METHYLATION	1.39e-05		BP
CigDay	GO:0031167	GO_RRNA_METHYLATION	1.44e-05		BP
CigDay	GO:2000300	GO_REGULATION_OF_SYNAPTIC_VESICLE_EXOCYTOSIS	1.71e-05		BP
CigDay	GO:0009111	GO_VITAMIN_CATABOLIC_PROCESS	2.67e-11	Brain_Hypothalamus	BP
CigDay	GO:0030205	GO_DERMATAN_SULFATE_METABOLIC_PROCESS	2.21e-09		BP
CigDay	GO:0099550	GO_TRANS_SYNAPTIC_SIGNALING_MODULATING_SYNAPTIC_TRANSMISSION	2.21e-09		BP
CigDay	GO:0016115	GO_TERPENOID_CATABOLIC_PROCESS	3.55e-09		BP
CigDay	GO:0006284	GO_BASE_EXCISION_REPAIR	1.73e-08		BP
CigDay	GO:0140029	GO_EXOCYTIC_PROCESS	6.88e-08		BP
CigDay	GO:0008204	GO_ERGOSTEROL_METABOLIC_PROCESS	1.55e-07		BP
CigDay	GO:0016128	GO_PHYTOSTEROID_METABOLIC_PROCESS	1.55e-07		BP
CigDay	GO:0006183	GO_GTP_BIOSYNTHETIC_PROCESS	2.6e-07		BP
CigDay	GO:0034404	GO_NUCLEOBASE_CONTAINING_SMALL_MOLECULE_BIOSYNTHETIC_PROCESS	1.25e-06		BP
CigDay	GO:0006281	GO_DNA_REPAIR	1.41e-06		BP
CigDay	GO:0009109	GO_COENZYME_CATABOLIC_PROCESS	1.49e-06		BP
CigDay	GO:0098693	GO_REGULATION_OF_SYNAPTIC_VESICLE_CYCLE	2.85e-06		BP
CigDay	GO:0072523	GO_PURINE_CONTAINING_COMPOUND_CATABOLIC_PROCESS	2.98e-06		BP
CigDay	GO:2000300	GO_REGULATION_OF_SYNAPTIC_VESICLE_EXOCYTOSIS	3.1e-06		BP
CigDay	GO:0035510	GO_DNA_DEALKYLATION	1.45e-05		BP
CigDay	GO:0006304	GO_DNA_MODIFICATION	1.46e-05		BP
CigDay	GO:0072659	GO_PROTEIN_LOCALIZATION_TO_PLASMA_MEMBRANE	1.7e-05		BP
CigDay	GO:0061052	GO_NEGATIVE_REGULATION_OF_CELL_GROWTH_INVOLVED_IN_CARDIAC_MUSCLE_CELL_DEVELOPMENT	1.98e-05		BP
CigDay	GO:0055022	GO_NEGATIVE_REGULATION_OF_CARDIAC_MUSCLE_TISSUE_GROWTH	1.98e-05		BP
CigDay	GO:0098528	GO_SKELETAL_MUSCLE_FIBER_DIFFERENTIATION	2.31e-05		BP
CigDay	GO:0014909	GO_SMOOTH_MUSCLE_CELL_MIGRATION	2.86e-05		BP
CigDay	GO:0042573	GO_RETINOIC_ACID_METABOLIC_PROCESS	3.01e-05		BP
CigDay	GO:0040016	GO_EMBRYONIC_CLEAVAGE	3.4e-05		BP
CigDay	GO:0032261	GO_PURINE_NUCLEOTIDE_SALVAGE	3.55e-05		BP
CigDay	GO:0009125	GO_NUCLEOSIDE_MONOPHOSPHATE_CATABOLIC_PROCESS	3.55e-05		BP
CigDay	GO:0046146	GO_TETRAHYDROBIOPTERIN_METABOLIC_PROCESS	3.83e-05		BP
CigDay	GO:0043587	GO_TONGUE_MORPHOGENESIS	4.02e-05		BP
CigDay	GO:0030865	GO_CORTICAL_CYTOSKELETON_ORGANIZATION	7.2e-09	Brain_Nucleus_accumbens_basal_ganglia	BP
CigDay	GO:0051932	GO_SYNAPTIC_TRANSMISSION_GABAERGIC	2.31e-08		BP
CigDay	GO:1901374	GO_ACETATE_ESTER_TRANSPORT	4.29e-08		BP
CigDay	GO:0010499	GO_PROTEASOMAL_UBIQUITIN_INDEPENDENT_PROTEIN_CATABOLIC_PROCESS	4.11e-07		BP
CigDay	GO:0060080	GO_INHIBITORY_POSTSYNAPTIC_POTENTIAL	6.37e-07		BP
CigDay	GO:2001023	GO_REGULATION_OF_RESPONSE_TO_DRUG	1.96e-06		BP
CigDay	GO:0006304	GO_DNA_MODIFICATION	5.64e-06		BP
CigDay	GO:0071389	GO_CELLULAR_RESPONSE_TO_MINERALOCORTICOID_STIMULUS	6.66e-06		BP
CigDay	GO:1904862	GO_INHIBITORY_SYNAPSE_ASSEMBLY	6.66e-06		BP
CigDay	GO:0055065	GO_METAL_ION_HOMEOSTASIS	7.31e-06		BP
CigDay	GO:0071468	GO_CELLULAR_RESPONSE_TO_ACIDIC_PH	1.53e-05		BP
CigDay	GO:0042135	GO_NEUROTRANSMITTER_CATABOLIC_PROCESS	1.81e-05		BP
CigDay	GO:0061900	GO_GLIAL_CELL_ACTIVATION	2.04e-05		BP
CigDay	GO:0150076	GO_NEUROINFLAMMATORY_RESPONSE	2.04e-05		BP
CigDay	GO:0007249	GO_I_KAPPAB_KINASE_NF_KAPPAB_SIGNALING	2.56e-05		BP
CigDay	GO:0010499	GO_PROTEASOMAL_UBIQUITIN_INDEPENDENT_PROTEIN_CATABOLIC_PROCESS	3.69e-32	Brain_Putamen_basal_ganglia	BP
CigDay	GO:0030162	GO_REGULATION_OF_PROTEOLYSIS	2.91e-21		BP
CigDay	GO:0045862	GO_POSITIVE_REGULATION_OF_PROTEOLYSIS	1.63e-14		BP
CigDay	GO:0043248	GO_PROTEASOME_ASSEMBLY	1.84e-14		BP
CigDay	GO:0034205	GO_AMYLOID_BETA_FORMATION	1.13e-10		BP
CigDay	GO:0045861	GO_NEGATIVE_REGULATION_OF_PROTEOLYSIS	1.16e-10		BP
CigDay	GO:0001921	GO_POSITIVE_REGULATION_OF_RECEPTOR_RECYCLING	1.81e-06		BP
CigDay	GO:0001919	GO_REGULATION_OF_RECEPTOR_RECYCLING	1.81e-06		BP
CigDay	GO:0060676	GO_URETERIC_BUD_FORMATION	2.51e-06		BP
CigDay	GO:0072172	GO_MESONEPHRIC_TUBULE_FORMATION	2.51e-06		BP
CigDay	GO:0090289	GO_REGULATION_OF_OSTEOCLAST_PROLIFERATION	2.51e-06		BP
CigDay	GO:1901228	GO_POSITIVE_REGULATION_OF_TRANSCRIPTION_FROM_RNA_POLYMERASE_II_PROMOTER_INVOLVED_IN_HEART_DEVELOPMENT	2.51e-06		BP
CigDay	GO:0001881	GO_RECEPTOR_RECYCLING	3.73e-06		BP
CigDay	GO:0060080	GO_INHIBITORY_POSTSYNAPTIC_POTENTIAL	3.95e-06		BP
CigDay	GO:0052547	GO_REGULATION_OF_PEPTIDASE_ACTIVITY	1.55e-05		BP
CigDay	GO:0060379	GO_CARDIAC_MUSCLE_CELL_MYOBLAST_DIFFERENTIATION	1.6e-05		BP
CigDay	GO:0035150	GO_REGULATION_OF_TUBE_SIZE	1.74e-05		BP
CigDay	GO:2000051	GO_NEGATIVE_REGULATION_OF_NON_CANONICAL_WNT_SIGNALING_PATHWAY	1.95e-05		BP
CigDay	GO:0044340	GO_CANONICAL_WNT_SIGNALING_PATHWAY_INVOLVED_IN_REGULATION_OF_CELL_PROLIFERATION	2.19e-05		BP
CigDay	GO:1904948	GO_MIDBRAIN_DOPAMINERGIC_NEURON_DIFFERENTIATION	2.19e-05		BP
CigDay	GO:0061025	GO_MEMBRANE_FUSION	3.27e-05		BP
CigDay	GO:1903363	GO_NEGATIVE_REGULATION_OF_CELLULAR_PROTEIN_CATABOLIC_PROCESS	3.5e-05		BP
CigDay	GO:0150076	GO_NEUROINFLAMMATORY_RESPONSE	4.66e-22	Brain_Spinal_cord_cervical_c-1	BP
CigDay	GO:2000300	GO_REGULATION_OF_SYNAPTIC_VESICLE_EXOCYTOSIS	1.67e-19		BP
CigDay	GO:0098693	GO_REGULATION_OF_SYNAPTIC_VESICLE_CYCLE	2.45e-16		BP
CigDay	GO:0099509	GO_REGULATION_OF_PRESYNAPTIC_CYTOSOLIC_CALCIUM_ION_CONCENTRATION	1.2e-14		BP
CigDay	GO:0086046	GO_MEMBRANE_DEPOLARIZATION_DURING_SA_NODE_CELL_ACTION_POTENTIAL	1.18e-12		BP
CigDay	GO:2000302	GO_POSITIVE_REGULATION_OF_SYNAPTIC_VESICLE_EXOCYTOSIS	1.18e-12		BP
CigDay	GO:0086070	GO_SA_NODE_CELL_TO_ATRIAL_CARDIAC_MUSCLE_CELL_COMMUNICATION	1.18e-12		BP
CigDay	GO:0060372	GO_REGULATION_OF_ATRIAL_CARDIAC_MUSCLE_CELL_MEMBRANE_REPOLARIZATION	1.18e-12		BP
CigDay	GO:0061900	GO_GLIAL_CELL_ACTIVATION	4.97e-10		BP
CigDay	GO:0051967	GO_NEGATIVE_REGULATION_OF_SYNAPTIC_TRANSMISSION_GLUTAMATERGIC	8.91e-10		BP
CigDay	GO:0007198	GO_ADENYLATE_CYCLASE_INHIBITING_SEROTONIN_RECEPTOR_SIGNALING_PATHWAY	8.91e-10		BP
CigDay	GO:1904707	GO_POSITIVE_REGULATION_OF_VASCULAR_SMOOTH_MUSCLE_CELL_PROLIFERATION	8.91e-10		BP
CigDay	GO:1904705	GO_REGULATION_OF_VASCULAR_SMOOTH_MUSCLE_CELL_PROLIFERATION	8.91e-10		BP
CigDay	GO:0042756	GO_DRINKING_BEHAVIOR	8.91e-10		BP
CigDay	GO:1901374	GO_ACETATE_ESTER_TRANSPORT	1.71e-08		BP
CigDay	GO:0042048	GO_OLFACTORY_BEHAVIOR	4.61e-08		BP
CigDay	GO:0035095	GO_BEHAVIORAL_RESPONSE_TO_NICOTINE	6.75e-07		BP
CigDay	GO:0014059	GO_REGULATION_OF_DOPAMINE_SECRETION	8.3e-07		BP
CigDay	GO:2001023	GO_REGULATION_OF_RESPONSE_TO_DRUG	1.51e-06		BP
CigDay	GO:0050432	GO_CATECHOLAMINE_SECRETION	6.73e-06		BP
CigDay	GO:0051261	GO_PROTEIN_DEPOLYMERIZATION	9.52e-06		BP
CigDay	GO:0071500	GO_CELLULAR_RESPONSE_TO_NITROSATIVE_STRESS	1.47e-05		BP
CigDay	GO:0045410	GO_POSITIVE_REGULATION_OF_INTERLEUKIN_6_BIOSYNTHETIC_PROCESS	2.21e-05		BP
CigDay	GO:0044546	GO_NLRP3_INFLAMMASOME_COMPLEX_ASSEMBLY	2.21e-05		BP
CigDay	GO:2000483	GO_NEGATIVE_REGULATION_OF_INTERLEUKIN_8_SECRETION	2.21e-05		BP
CigDay	GO:1904407	GO_POSITIVE_REGULATION_OF_NITRIC_OXIDE_METABOLIC_PROCESS	2.21e-05		BP
CigDay	GO:1903223	GO_POSITIVE_REGULATION_OF_OXIDATIVE_STRESS_INDUCED_NEURON_DEATH	2.21e-05		BP
CigDay	GO:0071724	GO_RESPONSE_TO_DIACYL_BACTERIAL_LIPOPEPTIDE	2.21e-05		BP
CigDay	GO:0072606	GO_INTERLEUKIN_8_SECRETION	2.21e-05		BP
CigDay	GO:1900227	GO_POSITIVE_REGULATION_OF_NLRP3_INFLAMMASOME_COMPLEX_ASSEMBLY	2.21e-05		BP
CigDay	GO:1900017	GO_POSITIVE_REGULATION_OF_CYTOKINE_PRODUCTION_INVOLVED_IN_INFLAMMATORY_RESPONSE	2.82e-05		BP
CigDay	GO:0099565	GO_CHEMICAL_SYNAPTIC_TRANSMISSION_POSTSYNAPTIC	1.43e-32	Brain_Substantia_nigra	BP
CigDay	GO:0010499	GO_PROTEASOMAL_UBIQUITIN_INDEPENDENT_PROTEIN_CATABOLIC_PROCESS	6.88e-26		BP
CigDay	GO:0032989	GO_CELLULAR_COMPONENT_MORPHOGENESIS	2.19e-19		BP
CigDay	GO:0007274	GO_NEUROMUSCULAR_SYNAPTIC_TRANSMISSION	2.32e-18		BP
CigDay	GO:1904861	GO_EXCITATORY_SYNAPSE_ASSEMBLY	2.44e-15		BP
CigDay	GO:0099068	GO_POSTSYNAPSE_ASSEMBLY	2.44e-15		BP
CigDay	GO:1904889	GO_REGULATION_OF_EXCITATORY_SYNAPSE_ASSEMBLY	2.44e-15		BP
CigDay	GO:0035095	GO_BEHAVIORAL_RESPONSE_TO_NICOTINE	9.22e-13		BP
CigDay	GO:1905897	GO_REGULATION_OF_RESPONSE_TO_ENDOPLASMIC_RETICULUM_STRESS	2.31e-12		BP
CigDay	GO:0048262	GO_DETERMINATION_OF_DORSAL_VENTRAL_ASYMMETRY	2.37e-12		BP
CigDay	GO:0060379	GO_CARDIAC_MUSCLE_CELL_MYOBLAST_DIFFERENTIATION	2.37e-12		BP
CigDay	GO:0072172	GO_MESONEPHRIC_TUBULE_FORMATION	2.37e-12		BP
CigDay	GO:1901228	GO_POSITIVE_REGULATION_OF_TRANSCRIPTION_FROM_RNA_POLYMERASE_II_PROMOTER_INVOLVED_IN_HEART_DEVELOPMENT	2.37e-12		BP
CigDay	GO:0110150	GO_NEGATIVE_REGULATION_OF_BIOMINERALIZATION	2.37e-12		BP
CigDay	GO:1905209	GO_POSITIVE_REGULATION_OF_CARDIOCYTE_DIFFERENTIATION	2.37e-12		BP
CigDay	GO:0090289	GO_REGULATION_OF_OSTEOCLAST_PROLIFERATION	2.37e-12		BP
CigDay	GO:0060676	GO_URETERIC_BUD_FORMATION	2.37e-12		BP
CigDay	GO:0006979	GO_RESPONSE_TO_OXIDATIVE_STRESS	1.36e-11		BP
CigDay	GO:0014045	GO_ESTABLISHMENT_OF_ENDOTHELIAL_BLOOD_BRAIN_BARRIER	2.3e-11		BP
CigDay	GO:1902474	GO_POSITIVE_REGULATION_OF_PROTEIN_LOCALIZATION_TO_SYNAPSE	2.3e-11		BP
CigDay	GO:1905383	GO_PROTEIN_LOCALIZATION_TO_PRESYNAPSE	2.3e-11		BP
CigDay	GO:0061038	GO_UTERUS_MORPHOGENESIS	2.3e-11		BP
CigDay	GO:0062009	GO_SECONDARY_PALATE_DEVELOPMENT	2.3e-11		BP
CigDay	GO:2000300	GO_REGULATION_OF_SYNAPTIC_VESICLE_EXOCYTOSIS	6.19e-11		BP
CigDay	GO:1905476	GO_NEGATIVE_REGULATION_OF_PROTEIN_LOCALIZATION_TO_MEMBRANE	1.1e-10		BP
CigDay	GO:0006959	GO_HUMORAL_IMMUNE_RESPONSE	8.81e-10		BP
CigDay	GO:0050802	GO_CIRCADIAN_SLEEP_WAKE_CYCLE_SLEEP	1.25e-09		BP
CigDay	GO:2000252	GO_NEGATIVE_REGULATION_OF_FEEDING_BEHAVIOR	1.25e-09		BP
CigDay	GO:0014059	GO_REGULATION_OF_DOPAMINE_SECRETION	1.25e-09		BP
CigDay	GO:0042745	GO_CIRCADIAN_SLEEP_WAKE_CYCLE	1.25e-09		BP
CigDay	GO:0051967	GO_NEGATIVE_REGULATION_OF_SYNAPTIC_TRANSMISSION_GLUTAMATERGIC	1.25e-09		BP
CigDay	GO:0045938	GO_POSITIVE_REGULATION_OF_CIRCADIAN_SLEEP_WAKE_CYCLE_SLEEP	1.25e-09		BP
CigDay	GO:0042748	GO_CIRCADIAN_SLEEP_WAKE_CYCLE_NON_REM_SLEEP	1.25e-09		BP
CigDay	GO:0032434	GO_REGULATION_OF_PROTEASOMAL_UBIQUITIN_DEPENDENT_PROTEIN_CATABOLIC_PROCESS	2.11e-09		BP
CigDay	GO:0035988	GO_CHONDROCYTE_PROLIFERATION	1.97e-08		BP
CigDay	GO:1905898	GO_POSITIVE_REGULATION_OF_RESPONSE_TO_ENDOPLASMIC_RETICULUM_STRESS	2.42e-08		BP
CigDay	GO:0044342	GO_TYPE_B_PANCREATIC_CELL_PROLIFERATION	2.83e-08		BP
CigDay	GO:0061484	GO_HEMATOPOIETIC_STEM_CELL_HOMEOSTASIS	2.83e-08		BP
CigDay	GO:0060392	GO_NEGATIVE_REGULATION_OF_SMAD_PROTEIN_SIGNAL_TRANSDUCTION	2.83e-08		BP
CigDay	GO:0042118	GO_ENDOTHELIAL_CELL_ACTIVATION	3.87e-08		BP
CigDay	GO:0050975	GO_SENSORY_PERCEPTION_OF_TOUCH	3.87e-08		BP
CigDay	GO:1903975	GO_REGULATION_OF_GLIAL_CELL_MIGRATION	3.87e-08		BP
CigDay	GO:1904124	GO_MICROGLIAL_CELL_MIGRATION	3.87e-08		BP
CigDay	GO:1903977	GO_POSITIVE_REGULATION_OF_GLIAL_CELL_MIGRATION	3.87e-08		BP
CigDay	GO:2000193	GO_POSITIVE_REGULATION_OF_FATTY_ACID_TRANSPORT	3.87e-08		BP
CigDay	GO:1903051	GO_NEGATIVE_REGULATION_OF_PROTEOLYSIS_INVOLVED_IN_CELLULAR_PROTEIN_CATABOLIC_PROCESS	6.32e-08		BP
CigDay	GO:2000058	GO_REGULATION_OF_UBIQUITIN_DEPENDENT_PROTEIN_CATABOLIC_PROCESS	1.24e-07		BP
CigDay	GO:0006691	GO_LEUKOTRIENE_METABOLIC_PROCESS	2.67e-07		BP
CigDay	GO:0032609	GO_INTERFERON_GAMMA_PRODUCTION	3.19e-07		BP
CigDay	GO:0003382	GO_EPITHELIAL_CELL_MORPHOGENESIS	3.67e-07		BP
CigDay	GO:1901799	GO_NEGATIVE_REGULATION_OF_PROTEASOMAL_PROTEIN_CATABOLIC_PROCESS	4.74e-07		BP
CigDay	GO:0031033	GO_MYOSIN_FILAMENT_ORGANIZATION	4.79e-07		BP
CigDay	GO:0014866	GO_SKELETAL_MYOFIBRIL_ASSEMBLY	4.79e-07		BP
CigDay	GO:0002718	GO_REGULATION_OF_CYTOKINE_PRODUCTION_INVOLVED_IN_IMMUNE_RESPONSE	5.75e-07		BP
CigDay	GO:0060054	GO_POSITIVE_REGULATION_OF_EPITHELIAL_CELL_PROLIFERATION_INVOLVED_IN_WOUND_HEALING	6e-07		BP
CigDay	GO:0014834	GO_SKELETAL_MUSCLE_SATELLITE_CELL_MAINTENANCE_INVOLVED_IN_SKELETAL_MUSCLE_REGENERATION	6e-07		BP
CigDay	GO:0071466	GO_CELLULAR_RESPONSE_TO_XENOBIOTIC_STIMULUS	7.5e-07		BP
CigDay	GO:0050482	GO_ARACHIDONIC_ACID_SECRETION	8.45e-07		BP
CigDay	GO:0055006	GO_CARDIAC_CELL_DEVELOPMENT	8.85e-07		BP
CigDay	GO:0061136	GO_REGULATION_OF_PROTEASOMAL_PROTEIN_CATABOLIC_PROCESS	9.61e-07		BP
CigDay	GO:1905516	GO_POSITIVE_REGULATION_OF_FERTILIZATION	2.1e-06		BP
CigDay	GO:2000344	GO_POSITIVE_REGULATION_OF_ACROSOME_REACTION	2.1e-06		BP
CigDay	GO:0061245	GO_ESTABLISHMENT_OR_MAINTENANCE_OF_BIPOLAR_CELL_POLARITY	2.19e-06		BP
CigDay	GO:1905523	GO_POSITIVE_REGULATION_OF_MACROPHAGE_MIGRATION	2.42e-06		BP
CigDay	GO:0090118	GO_RECEPTOR_MEDIATED_ENDOCYTOSIS_INVOLVED_IN_CHOLESTEROL_TRANSPORT	3.99e-06		BP
CigDay	GO:0090205	GO_POSITIVE_REGULATION_OF_CHOLESTEROL_METABOLIC_PROCESS	3.99e-06		BP
CigDay	GO:1905600	GO_REGULATION_OF_RECEPTOR_MEDIATED_ENDOCYTOSIS_INVOLVED_IN_CHOLESTEROL_TRANSPORT	3.99e-06		BP
CigDay	GO:0002381	GO_IMMUNOGLOBULIN_PRODUCTION_INVOLVED_IN_IMMUNOGLOBULIN_MEDIATED_IMMUNE_RESPONSE	4.29e-06		BP
CigDay	GO:0007416	GO_SYNAPSE_ASSEMBLY	4.55e-06		BP
CigDay	GO:0002701	GO_NEGATIVE_REGULATION_OF_PRODUCTION_OF_MOLECULAR_MEDIATOR_OF_IMMUNE_RESPONSE	5.96e-06		BP
CigDay	GO:0050829	GO_DEFENSE_RESPONSE_TO_GRAM_NEGATIVE_BACTERIUM	8.79e-06		BP
CigDay	GO:1904427	GO_POSITIVE_REGULATION_OF_CALCIUM_ION_TRANSMEMBRANE_TRANSPORT	9.24e-06		BP
CigDay	GO:1901021	GO_POSITIVE_REGULATION_OF_CALCIUM_ION_TRANSMEMBRANE_TRANSPORTER_ACTIVITY	9.24e-06		BP
CigDay	GO:0090278	GO_NEGATIVE_REGULATION_OF_PEPTIDE_HORMONE_SECRETION	9.46e-06		BP
CigDay	GO:0090394	GO_NEGATIVE_REGULATION_OF_EXCITATORY_POSTSYNAPTIC_POTENTIAL	9.81e-06		BP
CigDay	GO:0002931	GO_RESPONSE_TO_ISCHEMIA	1.06e-05		BP
CigDay	GO:0006692	GO_PROSTANOID_METABOLIC_PROCESS	1.09e-05		BP
CigDay	GO:0009698	GO_PHENYLPROPANOID_METABOLIC_PROCESS	1.31e-05		BP
CigDay	GO:1901988	GO_NEGATIVE_REGULATION_OF_CELL_CYCLE_PHASE_TRANSITION	1.35e-05		BP
CigDay	GO:0042737	GO_DRUG_CATABOLIC_PROCESS	1.42e-05		BP
CigDay	GO:0021794	GO_THALAMUS_DEVELOPMENT	1.53e-05		BP
CigDay	GO:0021756	GO_STRIATUM_DEVELOPMENT	1.53e-05		BP
CigDay	GO:0021544	GO_SUBPALLIUM_DEVELOPMENT	1.53e-05		BP
CigDay	GO:0007638	GO_MECHANOSENSORY_BEHAVIOR	1.53e-05		BP
CigDay	GO:0021536	GO_DIENCEPHALON_DEVELOPMENT	1.53e-05		BP
CigDay	GO:1901223	GO_NEGATIVE_REGULATION_OF_NIK_NF_KAPPAB_SIGNALING	1.63e-05		BP
CigDay	GO:0007517	GO_MUSCLE_ORGAN_DEVELOPMENT	1.64e-05		BP
CigDay	GO:0022604	GO_REGULATION_OF_CELL_MORPHOGENESIS	1.67e-05		BP
CigDay	GO:0032693	GO_NEGATIVE_REGULATION_OF_INTERLEUKIN_10_PRODUCTION	1.99e-05		BP
CigDay	GO:0045668	GO_NEGATIVE_REGULATION_OF_OSTEOBLAST_DIFFERENTIATION	2.05e-05		BP
CigDay	GO:0003337	GO_MESENCHYMAL_TO_EPITHELIAL_TRANSITION_INVOLVED_IN_METANEPHROS_MORPHOGENESIS	2.05e-05		BP
CigDay	GO:0003338	GO_METANEPHROS_MORPHOGENESIS	2.05e-05		BP
CigDay	GO:0030502	GO_NEGATIVE_REGULATION_OF_BONE_MINERALIZATION	2.05e-05		BP
CigDay	GO:0032331	GO_NEGATIVE_REGULATION_OF_CHONDROCYTE_DIFFERENTIATION	2.05e-05		BP
CigDay	GO:0033689	GO_NEGATIVE_REGULATION_OF_OSTEOBLAST_PROLIFERATION	2.05e-05		BP
CigDay	GO:0002158	GO_OSTEOCLAST_PROLIFERATION	2.05e-05		BP
CigDay	GO:2000727	GO_POSITIVE_REGULATION_OF_CARDIAC_MUSCLE_CELL_DIFFERENTIATION	2.05e-05		BP
CigDay	GO:0003256	GO_REGULATION_OF_TRANSCRIPTION_FROM_RNA_POLYMERASE_II_PROMOTER_INVOLVED_IN_MYOCARDIAL_PRECURSOR_CELL_DIFFERENTIATION	2.05e-05		BP
CigDay	GO:0072079	GO_NEPHRON_TUBULE_FORMATION	2.05e-05		BP
CigDay	GO:0030279	GO_NEGATIVE_REGULATION_OF_OSSIFICATION	2.05e-05		BP
CigDay	GO:0072592	GO_OXYGEN_METABOLIC_PROCESS	2.26e-05		BP
CigDay	GO:0002532	GO_PRODUCTION_OF_MOLECULAR_MEDIATOR_INVOLVED_IN_INFLAMMATORY_RESPONSE	2.3e-05		BP
CigDay	GO:0036150	GO_PHOSPHATIDYLSERINE_ACYL_CHAIN_REMODELING	2.34e-05		BP
CigDay	GO:0070977	GO_BONE_MATURATION	2.54e-05		BP
CigDay	GO:0098976	GO_EXCITATORY_CHEMICAL_SYNAPTIC_TRANSMISSION	2.6e-05		BP
CigDay	GO:0042428	GO_SEROTONIN_METABOLIC_PROCESS	2.6e-05		BP
CigDay	GO:1902235	GO_REGULATION_OF_ENDOPLASMIC_RETICULUM_STRESS_INDUCED_INTRINSIC_APOPTOTIC_SIGNALING_PATHWAY	2.65e-05		BP
CigDay	GO:0031349	GO_POSITIVE_REGULATION_OF_DEFENSE_RESPONSE	2.86e-05		BP
CigDay	GO:0035821	GO_MODIFICATION_OF_MORPHOLOGY_OR_PHYSIOLOGY_OF_OTHER_ORGANISM	2.89e-05		BP
CigDay	GO:0035051	GO_CARDIOCYTE_DIFFERENTIATION	3.1e-05		BP
CigDay	GO:0043587	GO_TONGUE_MORPHOGENESIS	3.49e-05		BP
CigDay	GO:0098528	GO_SKELETAL_MUSCLE_FIBER_DIFFERENTIATION	3.49e-05		BP
CigDay	GO:0097384	GO_CELLULAR_LIPID_BIOSYNTHETIC_PROCESS	3.49e-05		BP
CigDay	GO:0016128	GO_PHYTOSTEROID_METABOLIC_PROCESS	3.49e-05		BP
CigDay	GO:0008204	GO_ERGOSTEROL_METABOLIC_PROCESS	3.49e-05		BP
CigDay	GO:2001016	GO_POSITIVE_REGULATION_OF_SKELETAL_MUSCLE_CELL_DIFFERENTIATION	3.49e-05		BP
CigDay	GO:0044107	GO_CELLULAR_ALCOHOL_METABOLIC_PROCESS	3.49e-05		BP
CigDay	GO:0070305	GO_RESPONSE_TO_CGMP	4.84e-05		BP
CigDay	GO:0110110	GO_POSITIVE_REGULATION_OF_ANIMAL_ORGAN_MORPHOGENESIS	4.86e-05		BP
CigDay	GO:0072028	GO_NEPHRON_MORPHOGENESIS	4.86e-05		BP
CigDay	GO:0005892	GO_ACETYLCHOLINE_GATED_CHANNEL_COMPLEX	4.4e-05	Brain_Amygdala	CC
CigDay	GO:0055038	GO_RECYCLING_ENDOSOME_MEMBRANE	4.73e-05		CC
CigDay	GO:0098691	GO_DOPAMINERGIC_SYNAPSE	5.29e-19		CC
CigDay	GO:0098691	GO_DOPAMINERGIC_SYNAPSE	1.25e-06	Brain_Anterior_cingulate_cortex_BA24	CC
CigDay	GO:0008180	GO_COP9_SIGNALOSOME	3.02e-09		CC
CigDay	GO:0097413	GO_LEWY_BODY	3.34e-05		CC
CigDay	GO:0033093	GO_WEIBEL_PALADE_BODY	3.66e-06		CC
CigDay	GO:0097208	GO_ALVEOLAR_LAMELLAR_BODY	4.85e-05		CC
CigDay	GO:0045178	GO_BASAL_PART_OF_CELL	4.92e-05		CC
CigDay	GO:0009925	GO_BASAL_PLASMA_MEMBRANE	8.39e-05		CC
CigDay	GO:0097413	GO_LEWY_BODY	1.03e-07	Brain_Caudate_basal_ganglia	CC
CigDay	GO:0008180	GO_COP9_SIGNALOSOME	1.07e-05		CC
CigDay	GO:0019773	GO_PROTEASOME_CORE_COMPLEX_ALPHA_SUBUNIT_COMPLEX	1.08e-06		CC
CigDay	GO:0099240	GO_INTRINSIC_COMPONENT_OF_SYNAPTIC_MEMBRANE	1.47e-07		CC
CigDay	GO:0098936	GO_INTRINSIC_COMPONENT_OF_POSTSYNAPTIC_MEMBRANE	1.6e-12		CC
CigDay	GO:0005901	GO_CAVEOLA	1.75e-08		CC
CigDay	GO:0030315	GO_T_TUBULE	1.96e-10		CC
CigDay	GO:1990454	GO_L_TYPE_VOLTAGE_GATED_CALCIUM_CHANNEL_COMPLEX	2.49e-06		CC
CigDay	GO:0005892	GO_ACETYLCHOLINE_GATED_CHANNEL_COMPLEX	2.73e-09		CC
CigDay	GO:0044853	GO_PLASMA_MEMBRANE_RAFT	4.98e-10		CC
CigDay	GO:0046930	GO_PORE_COMPLEX	5.22e-05		CC
CigDay	GO:0098945	GO_INTRINSIC_COMPONENT_OF_PRESYNAPTIC_ACTIVE_ZONE_MEMBRANE	5.42e-06		CC
CigDay	GO:0099059	GO_INTEGRAL_COMPONENT_OF_PRESYNAPTIC_ACTIVE_ZONE_MEMBRANE	5.42e-06		CC
CigDay	GO:0048787	GO_PRESYNAPTIC_ACTIVE_ZONE_MEMBRANE	5.42e-06		CC
CigDay	GO:0098691	GO_DOPAMINERGIC_SYNAPSE	7.86e-26		CC
CigDay	GO:0005790	GO_SMOOTH_ENDOPLASMIC_RETICULUM	9.64e-07		CC
CigDay	GO:0005892	GO_ACETYLCHOLINE_GATED_CHANNEL_COMPLEX	1.47e-06	Brain_Cerebellar_Hemisphere	CC
CigDay	GO:0031314	GO_EXTRINSIC_COMPONENT_OF_MITOCHONDRIAL_INNER_MEMBRANE	1.01e-05	Brain_Cerebellum	CC
CigDay	GO:0099146	GO_INTRINSIC_COMPONENT_OF_POSTSYNAPTIC_DENSITY_MEMBRANE	1.24e-05		CC
CigDay	GO:0008180	GO_COP9_SIGNALOSOME	1.38e-06		CC
CigDay	GO:0098948	GO_INTRINSIC_COMPONENT_OF_POSTSYNAPTIC_SPECIALIZATION_MEMBRANE	3.12e-05		CC
CigDay	GO:0008180	GO_COP9_SIGNALOSOME	1.32e-07	Brain_Cortex	CC
CigDay	GO:0030658	GO_TRANSPORT_VESICLE_MEMBRANE	4.47e-05		CC
CigDay	GO:0070081	GO_CLATHRIN_SCULPTED_MONOAMINE_TRANSPORT_VESICLE	6.44e-06		CC
CigDay	GO:0098691	GO_DOPAMINERGIC_SYNAPSE	8.96e-08		CC
CigDay	GO:0042175	GO_NUCLEAR_OUTER_MEMBRANE_ENDOPLASMIC_RETICULUM_MEMBRANE_NETWORK	1.13e-06	Brain_Frontal_Cortex_BA9	CC
CigDay	GO:0098691	GO_DOPAMINERGIC_SYNAPSE	1.56e-05		CC
CigDay	GO:0097449	GO_ASTROCYTE_PROJECTION	1.89e-05		CC
CigDay	GO:0005640	GO_NUCLEAR_OUTER_MEMBRANE	2.98e-05		CC
CigDay	GO:0098889	GO_INTRINSIC_COMPONENT_OF_PRESYNAPTIC_MEMBRANE	8.98e-12		CC
CigDay	GO:0030870	GO_MRE11_COMPLEX	2.48e-05	Brain_Hippocampus	CC
CigDay	GO:0071010	GO_PRESPLICEOSOME	2.61e-08		CC
CigDay	GO:0005685	GO_U1_SNRNP	2.78e-10		CC
CigDay	GO:0098691	GO_DOPAMINERGIC_SYNAPSE	5.28e-07		CC
CigDay	GO:0008180	GO_COP9_SIGNALOSOME	6.52e-12		CC
CigDay	GO:0097526	GO_SPLICEOSOMAL_TRI_SNRNP_COMPLEX	8.42e-08		CC
CigDay	GO:0000808	GO_ORIGIN_RECOGNITION_COMPLEX	2.09e-07	Brain_Hypothalamus	CC
CigDay	GO:0008180	GO_COP9_SIGNALOSOME	4.27e-05		CC
CigDay	GO:0098691	GO_DOPAMINERGIC_SYNAPSE	8.48e-13		CC
CigDay	GO:0008180	GO_COP9_SIGNALOSOME	1.12e-05	Brain_Nucleus_accumbens_basal_ganglia	CC
CigDay	GO:0030894	GO_REPLISOME	1.68e-05		CC
CigDay	GO:0016600	GO_FLOTILLIN_COMPLEX	2.14e-07		CC
CigDay	GO:0030658	GO_TRANSPORT_VESICLE_MEMBRANE	2.62e-05		CC
CigDay	GO:0019773	GO_PROTEASOME_CORE_COMPLEX_ALPHA_SUBUNIT_COMPLEX	5.93e-12		CC
CigDay	GO:0033290	GO_EUKARYOTIC_48S_PREINITIATION_COMPLEX	6.18e-06		CC
CigDay	GO:0070993	GO_TRANSLATION_PREINITIATION_COMPLEX	6.18e-06		CC
CigDay	GO:0005852	GO_EUKARYOTIC_TRANSLATION_INITIATION_FACTOR_3_COMPLEX	6.18e-06		CC
CigDay	GO:0099240	GO_INTRINSIC_COMPONENT_OF_SYNAPTIC_MEMBRANE	1.83e-06	Brain_Putamen_basal_ganglia	CC
CigDay	GO:0005720	GO_NUCLEAR_HETEROCHROMATIN	1.88e-05		CC
CigDay	GO:0000792	GO_HETEROCHROMATIN	1.88e-05		CC
CigDay	GO:0008180	GO_COP9_SIGNALOSOME	3.29e-12		CC
CigDay	GO:0008290	GO_F_ACTIN_CAPPING_PROTEIN_COMPLEX	3.7e-05		CC
CigDay	GO:0019773	GO_PROTEASOME_CORE_COMPLEX_ALPHA_SUBUNIT_COMPLEX	4.12e-08		CC
CigDay	GO:0017119	GO_GOLGI_TRANSPORT_COMPLEX	4.88e-06		CC
CigDay	GO:0045211	GO_POSTSYNAPTIC_MEMBRANE	5.03e-07		CC
CigDay	GO:0044853	GO_PLASMA_MEMBRANE_RAFT	7.11e-07		CC
CigDay	GO:0005901	GO_CAVEOLA	2.97e-11	Brain_Spinal_cord_cervical_c-1	CC
CigDay	GO:0098691	GO_DOPAMINERGIC_SYNAPSE	6.69e-23		CC
CigDay	GO:0099240	GO_INTRINSIC_COMPONENT_OF_SYNAPTIC_MEMBRANE	7.82e-05		CC
CigDay	GO:0031594	GO_NEUROMUSCULAR_JUNCTION	8.42e-05		CC
CigDay	GO:0044853	GO_PLASMA_MEMBRANE_RAFT	8.77e-10		CC
CigDay	GO:0019773	GO_PROTEASOME_CORE_COMPLEX_ALPHA_SUBUNIT_COMPLEX	1.16e-60	Brain_Substantia_nigra	CC
CigDay	GO:0008180	GO_COP9_SIGNALOSOME	5.58e-08		CC
CigDay	GO:0005892	GO_ACETYLCHOLINE_GATED_CHANNEL_COMPLEX	7.15e-13		CC
CigDay	GO:0098691	GO_DOPAMINERGIC_SYNAPSE	7.15e-13		CC
CigDay	GO:0022848	GO_ACETYLCHOLINE_GATED_CATION_SELECTIVE_CHANNEL_ACTIVITY	1.88e-06	Brain_Amygdala	MF
CigDay	GO:0099529	GO_NEUROTRANSMITTER_RECEPTOR_ACTIVITY_INVOLVED_IN_REGULATION_OF_POSTSYNAPTIC_MEMBRANE_POTENTIAL	1.88e-06		MF
CigDay	GO:0042166	GO_ACETYLCHOLINE_BINDING	1.88e-06		MF
CigDay	GO:0022835	GO_TRANSMITTER_GATED_CHANNEL_ACTIVITY	1.88e-06		MF
CigDay	GO:0015929	GO_HEXOSAMINIDASE_ACTIVITY	3.96e-07		MF
CigDay	GO:0004415	GO_HYALURONONGLUCOSAMINIDASE_ACTIVITY	3.96e-07		MF
CigDay	GO:0004674	GO_PROTEIN_SERINE_THREONINE_KINASE_ACTIVITY	1.39e-05	Brain_Anterior_cingulate_cortex_BA24	MF
CigDay	GO:0004672	GO_PROTEIN_KINASE_ACTIVITY	7.59e-05		MF
CigDay	GO:0042054	GO_HISTONE_METHYLTRANSFERASE_ACTIVITY	2.25e-05	Brain_Caudate_basal_ganglia	MF
CigDay	GO:0008092	GO_CYTOSKELETAL_PROTEIN_BINDING	8.32e-06		MF
CigDay	GO:0098918	GO_STRUCTURAL_CONSTITUENT_OF_SYNAPSE	1.11e-08	Brain_Cortex	MF
CigDay	GO:0005179	GO_HORMONE_ACTIVITY	5.46e-05		MF
CigDay	GO:1990381	GO_UBIQUITIN_SPECIFIC_PROTEASE_BINDING	5.95e-05		MF
CigDay	GO:0004867	GO_SERINE_TYPE_ENDOPEPTIDASE_INHIBITOR_ACTIVITY	6.51e-06		MF
CigDay	GO:0099529	GO_NEUROTRANSMITTER_RECEPTOR_ACTIVITY_INVOLVED_IN_REGULATION_OF_POSTSYNAPTIC_MEMBRANE_POTENTIAL	6.83e-05		MF
CigDay	GO:0017137	GO_RAB_GTPASE_BINDING	6.89e-05	Brain_Frontal_Cortex_BA9	MF
CigDay	GO:0042910	GO_XENOBIOTIC_TRANSMEMBRANE_TRANSPORTER_ACTIVITY	8.16e-06		MF
CigDay	GO:0015562	GO_EFFLUX_TRANSMEMBRANE_TRANSPORTER_ACTIVITY	8.16e-06		MF
CigDay	GO:0030619	GO_U1_SNRNA_BINDING	7.06e-12	Brain_Hippocampus	MF
CigDay	GO:0019840	GO_ISOPRENOID_BINDING	1.79e-09	Brain_Hypothalamus	MF
CigDay	GO:0005231	GO_EXCITATORY_EXTRACELLULAR_LIGAND_GATED_ION_CHANNEL_ACTIVITY	2.2e-05		MF
CigDay	GO:0001972	GO_RETINOIC_ACID_BINDING	2.23e-19		MF
CigDay	GO:0043178	GO_ALCOHOL_BINDING	2.33e-10		MF
CigDay	GO:0005502	GO_11_CIS_RETINAL_BINDING	2.97e-16		MF
CigDay	GO:0022848	GO_ACETYLCHOLINE_GATED_CATION_SELECTIVE_CHANNEL_ACTIVITY	3.05e-07		MF
CigDay	GO:0016918	GO_RETINAL_BINDING	5.05e-18		MF
CigDay	GO:0019841	GO_RETINOL_BINDING	7.4e-12		MF
CigDay	GO:1990459	GO_TRANSFERRIN_RECEPTOR_BINDING	1.46e-05	Brain_Nucleus_accumbens_basal_ganglia	MF
CigDay	GO:0016278	GO_LYSINE_N_METHYLTRANSFERASE_ACTIVITY	1.59e-05		MF
CigDay	GO:0005158	GO_INSULIN_RECEPTOR_BINDING	2.78e-06		MF
CigDay	GO:0003700	GO_DNA_BINDING_TRANSCRIPTION_FACTOR_ACTIVITY	1.21e-05	Brain_Putamen_basal_ganglia	MF
CigDay	GO:0004713	GO_PROTEIN_TYROSINE_KINASE_ACTIVITY	1.26e-05		MF
CigDay	GO:0140110	GO_TRANSCRIPTION_REGULATOR_ACTIVITY	1.33e-05		MF
CigDay	GO:0016825	GO_HYDROLASE_ACTIVITY_ACTING_ON_ACID_PHOSPHORUS_NITROGEN_BONDS	1.91e-05		MF
CigDay	GO:0005004	GO_GPI_LINKED_EPHRIN_RECEPTOR_ACTIVITY	3.37e-07		MF
CigDay	GO:0022848	GO_ACETYLCHOLINE_GATED_CATION_SELECTIVE_CHANNEL_ACTIVITY	1e-06	Brain_Spinal_cord_cervical_c-1	MF
CigDay	GO:0099529	GO_NEUROTRANSMITTER_RECEPTOR_ACTIVITY_INVOLVED_IN_REGULATION_OF_POSTSYNAPTIC_MEMBRANE_POTENTIAL	1.06e-06		MF
CigDay	GO:0022835	GO_TRANSMITTER_GATED_CHANNEL_ACTIVITY	1.06e-06		MF
CigDay	GO:0015464	GO_ACETYLCHOLINE_RECEPTOR_ACTIVITY	1.93e-07	Brain_Substantia_nigra	MF
CigDay	GO:0008391	GO_ARACHIDONIC_ACID_MONOOXYGENASE_ACTIVITY	2.08e-06		MF
CigDay	GO:0005198	GO_STRUCTURAL_MOLECULE_ACTIVITY	2.1e-05		MF
CigDay	GO:0003735	GO_STRUCTURAL_CONSTITUENT_OF_RIBOSOME	2.12e-05		MF
CigDay	GO:0070405	GO_AMMONIUM_ION_BINDING	3.29e-05		MF
CigDay	GO:0004000	GO_ADENOSINE_DEAMINASE_ACTIVITY	4.36e-05		MF
CigDay	GO:0042166	GO_ACETYLCHOLINE_BINDING	5e-09		MF
CigDay	GO:0022848	GO_ACETYLCHOLINE_GATED_CATION_SELECTIVE_CHANNEL_ACTIVITY	5e-09		MF
CigDay	GO:0070003	GO_THREONINE_TYPE_PEPTIDASE_ACTIVITY	5.42e-25		MF
CigDay	GO:0050699	GO_WW_DOMAIN_BINDING	7.81e-05		MF
CigDay	GO:0017124	GO_SH3_DOMAIN_BINDING	8.2e-05		MF
Threshold: FDR < 0.05

[truncated: 20 more sheets: Suppl.Table 11b Smkinit, Suppl.Table 11c SmkCes, Suppl.Table 11d AgeInit, Suppl. Table 11e GO Acronyms, Suppl. Table 11f, Suppl. Table 12a CigDay, Suppl. Table 12b SmkInit, Suppl.Table 12c SmkCes, Suppl.Table 13a CigDay, Suppl.Table 13b SmkCes, Suppl.Table 13c SmkInit, Suppl.Table 13d AgeInit, Suppl.Table 14a CigDay, Suppl.Table 14b SmkInit, Suppl.Table 14c SmkCes, Suppl.Table 14d AgeInit, Suppl.Table 15a CigDay, Suppl.Table 15b SmkInit, Suppl.Table 15c SmkCes, Suppl.Table 15d AgeInit]
